# Supplementary material for: Fine-Scale Population Admixture Landscape of Tai–Kadai-Speaking Maonan in Southwest China Inferred From Genome-Wide SNP Data
Source: Front Genet. 2022 Feb 17;13:815285. doi: 10.3389/fgene.2022.815285 (PMC8891617; doi:10.3389/fgene.2022.815285)
Supplement: Supplementary file 1 [file Table2.XLSX]

## Sheet: Table S2A
Table S2A.Outgroup-f3 reuslts in the form f3 (X, Maonan_Pingtang; Mbuti).
Source 1	Source 2	Outgroup	f_3	std.err	Z	SNPs
Gejia_Kaili	Maonan_Pingtang	Mbuti.SDG	0.316299	0.00288	109.811	142700
Dongjia_Kaili	Maonan_Pingtang	Mbuti.SDG	0.316265	0.002872	110.132	142623
Miao_Kaili	Maonan_Pingtang	Mbuti.SDG	0.315751	0.002884	109.492	142748
Mulam_Guangxi	Maonan_Pingtang	Mbuti.SDG	0.315565	0.00288	109.575	142804
Zhuang_Guangxi	Maonan_Pingtang	Mbuti.SDG	0.315375	0.002866	110.042	144179
Dong_Kaili	Maonan_Pingtang	Mbuti.SDG	0.315183	0.002879	109.481	142760
Xijia_Kaili	Maonan_Pingtang	Mbuti.SDG	0.315009	0.002893	108.898	142684
Miao_Guizhou	Maonan_Pingtang	Mbuti.SDG	0.314942	0.002859	110.141	143399
BaBanQinCen	Maonan_Pingtang	Mbuti.SDG	0.314934	0.003313	95.052	92497
Taiwan_Hanben_IA	Maonan_Pingtang	Mbuti.SDG	0.314856	0.002908	108.279	141558
Dong_Guangxi	Maonan_Pingtang	Mbuti.SDG	0.314853	0.002884	109.174	142808
Han_Yunnan	Maonan_Pingtang	Mbuti.SDG	0.314479	0.002875	109.388	142689
Han_Guangxi	Maonan_Pingtang	Mbuti.SDG	0.314449	0.002862	109.865	144182
Bouyei_Guizhou	Maonan_Pingtang	Mbuti.SDG	0.313738	0.002844	110.303	143574
Han_Guangdong	Maonan_Pingtang	Mbuti.SDG	0.313736	0.00287	109.306	144198
Han_Hainan	Maonan_Pingtang	Mbuti.SDG	0.313673	0.002871	109.252	144052
She_Fujian	Maonan_Pingtang	Mbuti.SDG	0.313425	0.002867	109.308	143225
Gaoshan_Fujian	Maonan_Pingtang	Mbuti.SDG	0.31333	0.00293	106.937	142555
Dai.SDG	Maonan_Pingtang	Mbuti.SDG	0.313041	0.002909	107.601	142715
She.SDG	Maonan_Pingtang	Mbuti.SDG	0.313021	0.002889	108.357	142711
Guangxi_1500BP	Maonan_Pingtang	Mbuti.SDG	0.312821	0.00307	101.886	116105
Chuanqing_Bijie	Maonan_Pingtang	Mbuti.SDG	0.312773	0.002868	109.071	142722
Han_Fujian	Maonan_Pingtang	Mbuti.SDG	0.312679	0.002875	108.762	143998
GaoHuaHua	Maonan_Pingtang	Mbuti.SDG	0.312541	0.003141	99.517	122347
Mongolian_Guizhou	Maonan_Pingtang	Mbuti.SDG	0.312512	0.00286	109.26	143016
Miao.SDG	Maonan_Pingtang	Mbuti.SDG	0.312386	0.002897	107.84	142799
Han_Guizhou	Maonan_Pingtang	Mbuti.SDG	0.312351	0.002851	109.569	143460
Tanka_Fujian	Maonan_Pingtang	Mbuti.SDG	0.312043	0.002893	107.876	143402
Han_Chongqing	Maonan_Pingtang	Mbuti.SDG	0.311926	0.002855	109.258	144131
Miao_Qianjiang	Maonan_Pingtang	Mbuti.SDG	0.311864	0.002867	108.759	142991
Miao_Pengshui	Maonan_Pingtang	Mbuti.SDG	0.311805	0.00286	109.011	142853
Gelao_Daozhen	Maonan_Pingtang	Mbuti.SDG	0.311572	0.002856	109.083	143094
Maonan_Guangxi	Maonan_Pingtang	Mbuti.SDG	0.311545	0.002888	107.867	142575
Tujia_Qianjiang	Maonan_Pingtang	Mbuti.SDG	0.311516	0.002869	108.589	143316
Manchu_Guizhou	Maonan_Pingtang	Mbuti.SDG	0.31143	0.002865	108.706	143335
Tujia.SDG	Maonan_Pingtang	Mbuti.SDG	0.311133	0.002858	108.873	142792
Tujia_Yanhe	Maonan_Pingtang	Mbuti.SDG	0.311076	0.002886	107.805	143135
Han_Sichuan	Maonan_Pingtang	Mbuti.SDG	0.310754	0.002869	108.308	143734
Han.SDG	Maonan_Pingtang	Mbuti.SDG	0.3106	0.00287	108.237	143710
Dai_Yunnan	Maonan_Pingtang	Mbuti.SDG	0.31033	0.002854	108.732	143325

## Sheet: Table S2B
Table S2B.Admixture signature of Maonan_Pingtang population estimated via admixture-f3-statistics in the form f3(Source 1, Source 2; Maonan_Pingtang).
Source 1	Source 2	Target	f_3	std.err	Z	SNPs
Tanshishan_LN	Nanjing_Hongzhuan	Maonan_Pingtang	-0.00354	0.001532	-2.31	22425
Chokhopani_2700BP	Tanshishan_LN	Maonan_Pingtang	-0.007633	0.003703	-2.062	22296
Ede	Jiaozuoniecun_LBIA	Maonan_Pingtang	-0.001185	0.000765	-1.549	48925
BlackTai	Wuqi_EN	Maonan_Pingtang	-0.002692	0.001806	-1.491	10294
BaBanQinCen	Shimao_LN	Maonan_Pingtang	-0.002803	0.001915	-1.464	37916
Wuqi_EN	Raojia_Longshan	Maonan_Pingtang	-0.002347	0.001606	-1.461	10267
TibetanHO_Yunnan	Tanshishan_LN	Maonan_Pingtang	-0.002122	0.001641	-1.293	22427
Dushan	Luoheguxiang_LBIA	Maonan_Pingtang	-0.003734	0.002896	-1.289	29280
KhoMu	Taiwan_Gongguan	Maonan_Pingtang	-0.001424	0.001158	-1.23	34318
Ede	Wuqi_EN	Maonan_Pingtang	-0.002102	0.001863	-1.129	10350
Mlabri	Miaozigou_MN	Maonan_Pingtang	-0.003099	0.002748	-1.128	14379
Phutai	Wanggou_MN	Maonan_Pingtang	-0.000796	0.000709	-1.122	44001
Tanshishan_LN	Nanjing_Qianjia	Maonan_Pingtang	-0.00119	0.001095	-1.086	22526
Papuan.DG	Taiwan_Gongguan	Maonan_Pingtang	-0.002242	0.002081	-1.077	34178
Dushan	Han_Jiangsu	Maonan_Pingtang	-0.001119	0.001108	-1.009	31521
Murut	Jinchankou_LN	Maonan_Pingtang	-0.001088	0.001105	-0.985	37591
BaBanQinCen	Miaozigou_MN	Maonan_Pingtang	-0.004059	0.004297	-0.945	10928
Blang_Menghai	Taiwan_Gongguan	Maonan_Pingtang	-0.000941	0.00102	-0.923	34525
Xiaowu_MN	Taiwan_Gongguan	Maonan_Pingtang	-0.002879	0.003217	-0.895	33646
CoLao	Liangdao2_EN	Maonan_Pingtang	-0.000959	0.001074	-0.893	45167
PhaFaen_Hoabinhian	Taiwan_Gongguan	Maonan_Pingtang	-0.004379	0.004912	-0.891	13188
Taiwan_Gongguan	Brahui	Maonan_Pingtang	-0.001406	0.001603	-0.877	35587
Mlabri	Tanshishan_LN	Maonan_Pingtang	-0.001894	0.00222	-0.853	22212
Mlabri	Haojiatai_LBIA	Maonan_Pingtang	-0.001527	0.001803	-0.847	41307
Tamang_Nepal	Taiwan_Gongguan	Maonan_Pingtang	-0.001043	0.001243	-0.839	34576
Dushan	Haojiatai_LBIA	Maonan_Pingtang	-0.00304	0.003658	-0.831	25909
Soa	Erdaojingzi_LN	Maonan_Pingtang	-0.000577	0.000739	-0.781	45828
GaoHuaHua	Taiwan_Gongguan	Maonan_Pingtang	-0.001925	0.002509	-0.767	32590
Mlabri	Taiwan_Gongguan	Maonan_Pingtang	-0.00147	0.001927	-0.763	33832
Lawa_Western	Taiwan_Gongguan	Maonan_Pingtang	-0.00092	0.001228	-0.749	34411
Dao	Mogushan_Xianbei_IA	Maonan_Pingtang	-0.000929	0.001287	-0.722	13983
BaBanQinCen	Haminmangha_MN	Maonan_Pingtang	-0.002237	0.003125	-0.716	23280
Nyaw	Erdaojingzi_LN	Maonan_Pingtang	-0.000524	0.000772	-0.679	45584
Longtoushan_BA	Liangdao2_EN	Maonan_Pingtang	-0.002187	0.003311	-0.661	26175
Lahu_HGDP	Taiwan_Gongguan	Maonan_Pingtang	-0.000731	0.00115	-0.636	34296
Xijia_Kaili	Liangdao1_EN	Maonan_Pingtang	-0.000691	0.001102	-0.627	25501
Taiwan_Gongguan	Pathan	Maonan_Pingtang	-0.000971	0.00155	-0.627	35549
PhaFaen_Hoabinhian	LaChi	Maonan_Pingtang	-0.000967	0.001544	-0.626	20608
Malaysia_Jehai	Chuanyun_H	Maonan_Pingtang	-0.00271	0.004453	-0.609	18111
Mlabri	Liangdao1_EN	Maonan_Pingtang	-0.001367	0.0023	-0.594	25159
Muong	Wuqi_EN	Maonan_Pingtang	-0.000925	0.001568	-0.59	10263
Han_Zhejiang	Tanshishan_LN	Maonan_Pingtang	-0.000735	0.001312	-0.561	22437
BaBanQinCen	DevilsCave_N	Maonan_Pingtang	-0.001001	0.001834	-0.546	38201
Mixe.DG	BaBanQinCen	Maonan_Pingtang	-0.000839	0.001579	-0.532	37937
Banlashan_MN	Taiwan_Gongguan	Maonan_Pingtang	-0.001379	0.002604	-0.53	33920
Tanshishan_LN	Raojia_Longshan	Maonan_Pingtang	-0.000548	0.001063	-0.516	22484
Tibetan_Xinlong	Tanshishan_LN	Maonan_Pingtang	-0.000697	0.001357	-0.514	22444
Taiwan_Gongguan	Balochi	Maonan_Pingtang	-0.000802	0.001584	-0.506	35571
KarenPwo	Tanshishan_LN	Maonan_Pingtang	-0.000647	0.00129	-0.502	22593
Dongjia_Kaili	Liangdao2_EN	Maonan_Pingtang	-0.000461	0.00095	-0.485	45343
Taiwan_Gongguan	Kalash	Maonan_Pingtang	-0.000825	0.001719	-0.48	35290
HmongNjua	Liangdao1_EN	Maonan_Pingtang	-0.000643	0.001358	-0.473	25443
Mang	Xitoucun_LN	Maonan_Pingtang	-0.000513	0.001091	-0.47	30579
Bru	Boshan_EN	Maonan_Pingtang	-0.000403	0.000948	-0.425	49484
PaThen	Wuqi_EN	Maonan_Pingtang	-0.000779	0.001857	-0.419	10234
Wadian_LN	Taiwan_Gongguan	Maonan_Pingtang	-0.001046	0.002577	-0.406	33947
BaBanQinCen	Nanjing_Hongzhuan	Maonan_Pingtang	-0.000428	0.001066	-0.402	38291
LaChi	Wuqi_EN	Maonan_Pingtang	-0.000799	0.002179	-0.367	10231
Atayal	Yumin_EN	Maonan_Pingtang	-0.000446	0.001225	-0.364	44236
Tibetan_Chamdo	Tanshishan_LN	Maonan_Pingtang	-0.000454	0.001266	-0.358	22679
Xiaowu_MN	Liangdao2_EN	Maonan_Pingtang	-0.001013	0.002841	-0.357	44524
Haojiatai_LBIA	Qihe_EN	Maonan_Pingtang	-0.001562	0.004695	-0.333	15742
Tamang_Nepal	Tanshishan_LN	Maonan_Pingtang	-0.000461	0.001427	-0.323	22717
LaoIsan	Wuqi_EN	Maonan_Pingtang	-0.000439	0.001372	-0.32	10460
Jinchankou_LN	Taiwan_Gongguan	Maonan_Pingtang	-0.001156	0.003766	-0.307	24699
LaChi	Xiaogao_EN	Maonan_Pingtang	-0.000318	0.001066	-0.299	46147
Kalueang	Erdaojingzi_LN	Maonan_Pingtang	-0.000222	0.000752	-0.295	45623
Luxembourg_Loschbour_published	Chuanyun_H	Maonan_Pingtang	-0.001124	0.003935	-0.286	18058
Taiwan_Gongguan	Hazara	Maonan_Pingtang	-0.000339	0.001207	-0.281	35322
BaBanQinCen	Qiang_Daofu	Maonan_Pingtang	-0.000242	0.00086	-0.281	38554
Dushan	Tibetan_Xinlong	Maonan_Pingtang	-0.000332	0.001217	-0.273	31472
LaChi	Erdaojingzi_LN	Maonan_Pingtang	-0.000246	0.000918	-0.268	45121
Htin_Mal	Wuqi_EN	Maonan_Pingtang	-0.000619	0.002343	-0.264	10222
Mlabri	Wuqi_EN	Maonan_Pingtang	-0.000908	0.003463	-0.262	10150
Buryat_Selenginsky	Taiwan_Gongguan	Maonan_Pingtang	-0.000358	0.001523	-0.235	34324
Lue	Mogushan_Xianbei_IA	Maonan_Pingtang	-0.000314	0.001442	-0.218	14015
HmongDaw	Liangdao1_EN	Maonan_Pingtang	-0.000259	0.001308	-0.198	25491
Ede	Taiwan_Gongguan	Maonan_Pingtang	-0.00021	0.001063	-0.197	34465
Longtoushan_BA	Taiwan_Gongguan	Maonan_Pingtang	-0.000767	0.003967	-0.193	20384
Murut	Wanggou_MN	Maonan_Pingtang	-0.000161	0.000837	-0.192	43596
Boshan_EN	Taiwan_Gongguan	Maonan_Pingtang	-0.000631	0.003341	-0.189	33161
Han_Hubei	Ede	Maonan_Pingtang	-7e-05	0.000372	-0.188	53008
Taiwan_Gongguan	Sindhi_Pakistan	Maonan_Pingtang	-0.000297	0.001599	-0.186	35452
Dai_HGDP	Jinchankou_LN	Maonan_Pingtang	-0.000162	0.000883	-0.184	37783
LaChi	Taiwan_Gongguan	Maonan_Pingtang	-0.000222	0.001269	-0.175	34121
Soa	Taiwan_Gongguan	Maonan_Pingtang	-0.000167	0.000966	-0.172	34622
Nyaw	Wuqi_EN	Maonan_Pingtang	-0.000262	0.001815	-0.144	10313
Liangdao2_EN	Nanjing_Hongzhuan	Maonan_Pingtang	-0.000175	0.001226	-0.143	45280
Dushan	Han_Shanghai	Maonan_Pingtang	-0.000249	0.001748	-0.142	31309
Dushan	She_HGDP	Maonan_Pingtang	-0.000146	0.001057	-0.138	31566
Taiwan_Gongguan	Sardinian	Maonan_Pingtang	-0.000224	0.00178	-0.126	35624
Soa	Jinchankou_LN	Maonan_Pingtang	-0.000116	0.000936	-0.124	38121
HmongNjua	Wuqi_EN	Maonan_Pingtang	-0.000248	0.002061	-0.121	10255
HmongDaw	Xitoucun_LN	Maonan_Pingtang	-0.000124	0.001026	-0.121	30603
Liangdao2_EN	Miao_Hele	Maonan_Pingtang	-0.000115	0.000952	-0.12	45541
Longtoushan_BA	Tanshishan_LN	Maonan_Pingtang	-0.000475	0.004368	-0.109	13495
Ami	Wuqi_EN	Maonan_Pingtang	-0.000196	0.001927	-0.102	10250
Atayal	Jinchankou_LN	Maonan_Pingtang	-0.000128	0.001308	-0.098	37582
Taiwan_Gongguan	Basque	Maonan_Pingtang	-0.000173	0.0018	-0.096	35634
Maonan_Huanjiang	Xiaowu_MN	Maonan_Pingtang	-5.8e-05	0.000635	-0.091	52021
Tanshishan_LN	Nanjing_Gongqiao	Maonan_Pingtang	-0.0001	0.001133	-0.088	22539
Liangdao2_EN	Miao_Jiancao	Maonan_Pingtang	-7.7e-05	0.000873	-0.088	45623
Tibetan_Yajiang	Tanshishan_LN	Maonan_Pingtang	-0.000102	0.001291	-0.079	22551
Bru	Chuanyun_H	Maonan_Pingtang	-0.000117	0.001499	-0.078	18357
China_Tianyuan	Taiwan_Gongguan	Maonan_Pingtang	-0.000267	0.003434	-0.078	32335
Liangdao2_EN	Nanjing_Banbian	Maonan_Pingtang	-7.7e-05	0.000998	-0.078	45421
Denisova	Chuanyun_H	Maonan_Pingtang	-0.000378	0.004875	-0.077	17708
Giarai	Erdaojingzi_LN	Maonan_Pingtang	-5.7e-05	0.000762	-0.074	45747
Tanshishan_LN	Nanjing_Huangjia	Maonan_Pingtang	-0.000119	0.001726	-0.069	22393
Russia_Ust_Ishim	Taiwan_Gongguan	Maonan_Pingtang	-0.000186	0.002822	-0.066	32943
Tibetan_Shannan	Tanshishan_LN	Maonan_Pingtang	-8.2e-05	0.001316	-0.062	22655
Tay	Wuqi_EN	Maonan_Pingtang	-7.6e-05	0.001635	-0.047	10254
KarenSkaw	Taiwan_Gongguan	Maonan_Pingtang	-5.4e-05	0.001194	-0.045	34408
Mlabri	Wanggou_MN	Maonan_Pingtang	-5e-05	0.001542	-0.033	43170
Vietnam_Lahu	Tanshishan_LN	Maonan_Pingtang	-3.4e-05	0.001193	-0.028	22507
Mlabri	Luoheguxiang_LBIA	Maonan_Pingtang	-4e-05	0.001466	-0.027	47831
Murut	Mogushan_Xianbei_IA	Maonan_Pingtang	-3e-05	0.001708	-0.017	13959
BaBanQinCen	Han_Shanghai	Maonan_Pingtang	-2.1e-05	0.001303	-0.016	38159
Kalueang	Xiaogao_EN	Maonan_Pingtang	-5e-06	0.000931	-0.005	46651
Dongjia_Kaili	Taiwan_Gongguan	Maonan_Pingtang	-5e-06	0.001079	-0.004	34192
CoLao	Wuqi_EN	Maonan_Pingtang	-7e-06	0.001988	-0.003	10218
Phuan	Miaozigou_MN	Maonan_Pingtang	1e-06	0.001387	0	14606
BaBanQinCen	Longtoushan_BA	Maonan_Pingtang	1e-05	0.002927	0.003	22518
Dao	Wuqi_EN	Maonan_Pingtang	6e-06	0.001498	0.004	10265
HmongNjua	Liangdao2_EN	Maonan_Pingtang	5e-06	0.001131	0.004	45362
Taiwan_Gongguan	BedouinA	Maonan_Pingtang	9e-06	0.001685	0.005	35740
Saek	Wuqi_EN	Maonan_Pingtang	1.3e-05	0.001769	0.007	10348
Taiwan_Gongguan	French	Maonan_Pingtang	2e-05	0.001706	0.012	35884
Xiaogao_EN	Taiwan_Gongguan	Maonan_Pingtang	4.4e-05	0.003443	0.013	32402
HtinPray	Wuqi_EN	Maonan_Pingtang	4.1e-05	0.002121	0.019	10317
Ilocano	Shimao_LN	Maonan_Pingtang	2.5e-05	0.001188	0.021	51675
LaChi	Longtoushan_BA	Maonan_Pingtang	2.8e-05	0.001185	0.023	29854
Gejia_Kaili	Wuqi_EN	Maonan_Pingtang	4.1e-05	0.001637	0.025	10255
Yi_HGDP	Taiwan_Gongguan	Maonan_Pingtang	3.2e-05	0.001053	0.03	34452
Bru	Haojiatai_LN	Maonan_Pingtang	3.5e-05	0.000949	0.037	39699
KhoMu	Chuanyun_H	Maonan_Pingtang	5.7e-05	0.001443	0.039	18264
Malaysia_Jehai	Taiwan_Gongguan	Maonan_Pingtang	0.000142	0.003464	0.041	34048
Mlabri	Wadian_LN	Maonan_Pingtang	5.5e-05	0.001297	0.042	51673
Luoheguxiang_LBIA	Taiwan_Gongguan	Maonan_Pingtang	0.000169	0.002713	0.062	31889
Chokhopani_2700BP	Liangdao2_EN	Maonan_Pingtang	0.000184	0.002966	0.062	45045
Dongjia_Kaili	Wuqi_EN	Maonan_Pingtang	0.000118	0.00168	0.07	10246
Liangdao1_EN	Miao_Baila	Maonan_Pingtang	8.7e-05	0.001258	0.07	25474
Taiwan_Gongguan	Mebrak_2125BP	Maonan_Pingtang	0.000262	0.003649	0.072	23199
Taiwan_Gongguan	Russian	Maonan_Pingtang	0.000126	0.001667	0.075	35726
Tanshishan_LN	Caijia_Songlinpo	Maonan_Pingtang	0.000121	0.001442	0.084	22420
Bru	Erdaojingzi_LN	Maonan_Pingtang	7.2e-05	0.000859	0.084	45671
Lue	Taiwan_Gongguan	Maonan_Pingtang	8.6e-05	0.000975	0.088	34291
Luxembourg_Loschbour_published	Taiwan_Gongguan	Maonan_Pingtang	0.000251	0.002789	0.09	33888
Buryat_Zakamensky	Taiwan_Gongguan	Maonan_Pingtang	0.000131	0.001445	0.09	34439
Taiwan_Gongguan	Nanjing_Gongqiao	Maonan_Pingtang	0.000105	0.001007	0.105	34319
Lahu_Lancang	Taiwan_Gongguan	Maonan_Pingtang	0.000137	0.00119	0.115	34320
BaBanQinCen	Tibetan_Xunhua	Maonan_Pingtang	0.000139	0.001197	0.116	38401
Phuan	Chuanyun_H	Maonan_Pingtang	0.000156	0.001235	0.126	18282
Haminmangha_MN	Taiwan_Gongguan	Maonan_Pingtang	0.000512	0.004074	0.126	20838
Vietnamese	Tanshishan_LN	Maonan_Pingtang	0.000127	0.000986	0.129	22533
Htin_Mal	Xiaogao_EN	Maonan_Pingtang	0.000152	0.001171	0.13	46057
Htin_Mal	Miaozigou_MN	Maonan_Pingtang	0.00025	0.001848	0.135	14450
Haojiatai_LN	Tanshishan_LN	Maonan_Pingtang	0.000492	0.003656	0.135	17520
KhoMu	Tanshishan_LN	Maonan_Pingtang	0.000168	0.001245	0.135	22554
Tibetan_Xinlong	Taiwan_Gongguan	Maonan_Pingtang	0.000171	0.001153	0.148	34188
Bai_Heqing	Tanshishan_LN	Maonan_Pingtang	0.000156	0.000997	0.156	22715
Tanshishan_LN	Nanjing_Xique	Maonan_Pingtang	0.000212	0.001344	0.158	22446
Ede	Xiaowu_MN	Maonan_Pingtang	0.000147	0.00093	0.158	52119
Tujia_HGDP	Tanshishan_LN	Maonan_Pingtang	0.000177	0.001036	0.171	22575
Buryat_Duldurginsky	Taiwan_Gongguan	Maonan_Pingtang	0.000267	0.001453	0.184	34369
BaBanQinCen	Mogolian_HGDP	Maonan_Pingtang	0.000166	0.000884	0.188	38608
Nyaw	Xiaogao_EN	Maonan_Pingtang	0.00017	0.000895	0.19	46621
Vietnam_Lahu	Taiwan_Gongguan	Maonan_Pingtang	0.000218	0.001135	0.192	34258
Taiwan_Gongguan	Caijia_Songlinpo	Maonan_Pingtang	0.000267	0.001367	0.196	34157
BaBanQinCen	Tibetan_Gannan	Maonan_Pingtang	0.000184	0.000939	0.196	38530
Kankanaey	Wanggou_MN	Maonan_Pingtang	0.000189	0.000919	0.206	43461
KarenSkaw	Tanshishan_LN	Maonan_Pingtang	0.000283	0.001334	0.212	22586
Wuqi_EN	Miao_Baila	Maonan_Pingtang	0.000397	0.001859	0.213	10247
Longtoushan_BA	Liangdao1_EN	Maonan_Pingtang	0.000921	0.004291	0.215	14990
Blang	Tanshishan_LN	Maonan_Pingtang	0.000255	0.001176	0.217	22624
Htin_Mal	Xiaowu_MN	Maonan_Pingtang	0.000258	0.00119	0.217	51467
Taiwan_Gongguan	Miao_Baila	Maonan_Pingtang	0.000248	0.0011	0.225	34226
Haojiatai_LBIA	Liangdao1_EN	Maonan_Pingtang	0.000871	0.003849	0.226	20788
TibetanHO_Yunnan	Taiwan_Gongguan	Maonan_Pingtang	0.000347	0.001536	0.226	34146
Bai_Heqing	Taiwan_Gongguan	Maonan_Pingtang	0.000216	0.000938	0.231	34588
PhaFaen_Hoabinhian	Raojia_Longshan	Maonan_Pingtang	0.000294	0.001257	0.233	20737
LoLo	Wuqi_EN	Maonan_Pingtang	0.00044	0.001885	0.234	10246
Maonan_Huanjiang	Haminmangha_MN	Maonan_Pingtang	0.00019	0.000796	0.239	31897
BoY	Wuqi_EN	Maonan_Pingtang	0.000528	0.002199	0.24	10244
KarenPadaung	Taiwan_Gongguan	Maonan_Pingtang	0.000269	0.001107	0.243	34468
Bru	Wanggou_MN	Maonan_Pingtang	0.000209	0.000848	0.246	44048
GaoHuaHua	Murut	Maonan_Pingtang	0.000188	0.000741	0.253	47796
Bru	Wuqi_EN	Maonan_Pingtang	0.0005	0.001967	0.254	10340
GaoHuaHua	LaChi	Maonan_Pingtang	0.000207	0.000814	0.254	47660
PhaFaen_Hoabinhian	Mulam_Luocheng	Maonan_Pingtang	0.000246	0.000937	0.262	20834
Phutai	Wuqi_EN	Maonan_Pingtang	0.000475	0.001804	0.263	10344
Haminmangha_MN	Tanshishan_LN	Maonan_Pingtang	0.001268	0.004731	0.268	13692
Ede	Pingliangtai_LN	Maonan_Pingtang	0.000162	0.000597	0.271	52829
Liangdao2_EN	Raojia_Longshan	Maonan_Pingtang	0.000239	0.00087	0.274	45417
Chuanyun_H	Liangdao2_EN	Maonan_Pingtang	0.001238	0.004475	0.277	17375
Tanshishan_LN	UstBelaya_EBA	Maonan_Pingtang	0.000819	0.002844	0.288	22042
BaBanQinCen	Qiang_Danba	Maonan_Pingtang	0.000323	0.001111	0.291	38341
Liangdao2_EN	Nanjing_Gongqiao	Maonan_Pingtang	0.000273	0.000925	0.295	45515
Taiwan_Gongguan	Burusho	Maonan_Pingtang	0.000425	0.001436	0.296	35583
BaBanQinCen	Tibetan_Chamdo	Maonan_Pingtang	0.000246	0.000827	0.297	38689
BlackTai	Chuanyun_H	Maonan_Pingtang	0.000398	0.001332	0.299	18253
Jiaozuoniecun_LBIA	Tanshishan_LN	Maonan_Pingtang	0.000909	0.003019	0.301	20921
Saek	Xiaowu_MN	Maonan_Pingtang	0.000255	0.000849	0.301	52209
Nung	Mogushan_Xianbei_IA	Maonan_Pingtang	0.000365	0.001209	0.302	13980
Erdaojingzi_LN	Liangdao1_EN	Maonan_Pingtang	0.001051	0.003441	0.305	22411
Qiang_Danba	Tanshishan_LN	Maonan_Pingtang	0.000522	0.001651	0.316	22447
Mlabri	Jiaozuoniecun_LBIA	Maonan_Pingtang	0.000456	0.001443	0.316	48041
Dushan	LaChi	Maonan_Pingtang	0.000398	0.001256	0.317	31403
Tanshishan_LN	Miao_Baila	Maonan_Pingtang	0.000377	0.001174	0.321	22482
Nyaw	Taiwan_Gongguan	Maonan_Pingtang	0.000322	0.000997	0.323	34443
Dongjia_Kaili	Qihe_EN	Maonan_Pingtang	0.000453	0.00138	0.328	18808
Qiang_Daofu	Tanshishan_LN	Maonan_Pingtang	0.000436	0.001316	0.331	22577
Dushan	Dacaozi_IA	Maonan_Pingtang	0.000844	0.002554	0.331	30567
Phutai	Miaozigou_MN	Maonan_Pingtang	0.000478	0.001429	0.335	14667
Mang	Tanshishan_LN	Maonan_Pingtang	0.000459	0.001372	0.335	22469
Mlabri	Longtoushan_BA	Maonan_Pingtang	0.000642	0.001915	0.335	29636
Qiang_Daofu	Taiwan_Gongguan	Maonan_Pingtang	0.000395	0.001181	0.335	34392
Han_Hubei	Mlabri	Maonan_Pingtang	0.000223	0.000659	0.338	52143
LaChi	Tanshishan_LN	Maonan_Pingtang	0.000473	0.001396	0.339	22414
BaBanQinCen	Sila	Maonan_Pingtang	0.000325	0.000953	0.341	38375
Laotian	Wuqi_EN	Maonan_Pingtang	0.000396	0.001157	0.342	10475
Dushan	Miao_Baila	Maonan_Pingtang	0.000395	0.001147	0.344	31492
Hmong	Liangdao2_EN	Maonan_Pingtang	0.00032	0.000928	0.345	45521
LaChi	Jiaozuoniecun_LBIA	Maonan_Pingtang	0.000281	0.000812	0.346	48412
Bru	Mogushan_Xianbei_IA	Maonan_Pingtang	0.000574	0.001631	0.352	14094
LoLo	Longtoushan_BA	Maonan_Pingtang	0.000375	0.001068	0.352	29919
Longtoushan_BA	Chuanyun_H	Maonan_Pingtang	0.00191	0.005389	0.354	10786
Nyaw	Haminmangha_MN	Maonan_Pingtang	0.000359	0.001014	0.354	31973
Bru	Taiwan_Gongguan	Maonan_Pingtang	0.000419	0.001178	0.356	34492
Soa	Xiaogao_EN	Maonan_Pingtang	0.000316	0.000888	0.356	46875
Baojianshan	Raojia_Longshan	Maonan_Pingtang	0.000328	0.000917	0.357	41674
KarenSkaw	Xitoucun_LN	Maonan_Pingtang	0.000372	0.00104	0.358	30772
Soa	Xiaowu_MN	Maonan_Pingtang	0.000308	0.000839	0.367	52417
Murut	Longtoushan_BA	Maonan_Pingtang	0.000399	0.001075	0.371	29948
CoLao	Taiwan_Gongguan	Maonan_Pingtang	0.000453	0.001203	0.376	34101
Lue	Wanggou_MN	Maonan_Pingtang	0.000277	0.00073	0.379	43778
Dushan	Miao_HGDP	Maonan_Pingtang	0.000365	0.000953	0.383	31601
Yi_HGDP	Tanshishan_LN	Maonan_Pingtang	0.000443	0.001141	0.388	22629
LoLo	Jiaozuoniecun_LBIA	Maonan_Pingtang	0.000298	0.000753	0.396	48488
BaBanQinCen	Mogushan_Xianbei_IA	Maonan_Pingtang	0.001777	0.004471	0.397	10404
BaBanQinCen	Negidal	Maonan_Pingtang	0.000489	0.001232	0.397	38295
Buryat_Ehirit	Taiwan_Gongguan	Maonan_Pingtang	0.000561	0.001408	0.398	34441
Taiwan_Gongguan	Nanjing_Guanzhai	Maonan_Pingtang	0.000446	0.001113	0.4	34205
BaBanQinCen	Caijia_Songlinpo	Maonan_Pingtang	0.000393	0.000978	0.402	38318
Muong	Xiaogao_EN	Maonan_Pingtang	0.00033	0.00081	0.407	46339
Cham	Tanshishan_LN	Maonan_Pingtang	0.000445	0.001079	0.413	22742
Htin_Mal	Erdaojingzi_LN	Maonan_Pingtang	0.000409	0.000985	0.415	45018
Liangdao2_EN	Caijia_Songlinpo	Maonan_Pingtang	0.000486	0.001164	0.417	45308
BoY	Tanshishan_LN	Maonan_Pingtang	0.00056	0.001336	0.419	22481
Liangdao2_EN	Nanjing_Xique	Maonan_Pingtang	0.000485	0.001156	0.419	45323
GaoHuaHua	Miaozigou_MN	Maonan_Pingtang	0.00164	0.003863	0.424	13299
Hmong	Taiwan_Gongguan	Maonan_Pingtang	0.000462	0.001072	0.431	34344
Haminmangha_MN	Liangdao1_EN	Maonan_Pingtang	0.002062	0.004753	0.434	15640
Ede	Wadian_LN	Maonan_Pingtang	0.000321	0.000735	0.437	52633
Dongjia_Kaili	Liangdao1_EN	Maonan_Pingtang	0.000514	0.001171	0.439	25428
Xitoucun_LN	Caijia_Songlinpo	Maonan_Pingtang	0.000494	0.001121	0.441	30556
Khonmueang	Wuqi_EN	Maonan_Pingtang	0.00058	0.001306	0.444	10430
Dongxiang_Linxia	Tanshishan_LN	Maonan_Pingtang	0.000569	0.001276	0.446	22714
Gejia_Kaili	Liangdao2_EN	Maonan_Pingtang	0.000421	0.000924	0.456	45416
Hmong	Tanshishan_LN	Maonan_Pingtang	0.000538	0.001165	0.462	22533
Mongol_Zasagt	Taiwan_Gongguan	Maonan_Pingtang	0.000554	0.001196	0.463	34584
Xitoucun_LN	Samdzong_1500BP	Maonan_Pingtang	0.000873	0.001882	0.464	30509
Mlabri	Xiaojingshan_EN	Maonan_Pingtang	0.00082	0.001751	0.468	30574
Vietnamese	Wuqi_EN	Maonan_Pingtang	0.00071	0.001509	0.471	10262
KarenPwo	Taiwan_Gongguan	Maonan_Pingtang	0.000537	0.001141	0.471	34425
Nyaw	Wadian_LN	Maonan_Pingtang	0.000296	0.000627	0.472	52637
Soa	Wanggou_MN	Maonan_Pingtang	0.000357	0.000755	0.473	44207
Palaung	Taiwan_Gongguan	Maonan_Pingtang	0.000538	0.001135	0.474	34424
Wadian_LN	Liangdao2_EN	Maonan_Pingtang	0.001018	0.002133	0.477	44950
Onge	Taiwan_Gongguan	Maonan_Pingtang	0.001133	0.002363	0.479	33803
Nung	Wuqi_EN	Maonan_Pingtang	0.00071	0.001474	0.482	10271
Han_Hubei	Qihe_EN	Maonan_Pingtang	0.000744	0.001543	0.482	18806
Han_Hubei	Liangdao2_EN	Maonan_Pingtang	0.000524	0.001086	0.483	45286
Tibetan_Shannan	Taiwan_Gongguan	Maonan_Pingtang	0.000558	0.001147	0.487	34477
Murut	Miaozigou_MN	Maonan_Pingtang	0.000792	0.001623	0.488	14535
Nyaw	Longtoushan_BA	Maonan_Pingtang	0.000499	0.00102	0.489	30176
Taiwan_Gongguan	Nanjing_Huangjia	Maonan_Pingtang	0.000755	0.001541	0.49	34100
Buryat_Duldurginsky	Tanshishan_LN	Maonan_Pingtang	0.000798	0.001611	0.496	22581
HtinPray	Taiwan_Gongguan	Maonan_Pingtang	0.000627	0.001264	0.496	34387
Sherpa_Nepal	Taiwan_Gongguan	Maonan_Pingtang	0.000709	0.001426	0.497	34252
Baoan_Jishishan	Taiwan_Gongguan	Maonan_Pingtang	0.000509	0.001025	0.497	34599
Wanggou_MN	Tanshishan_LN	Maonan_Pingtang	0.001686	0.003372	0.5	18972
Yuan	Tanshishan_LN	Maonan_Pingtang	0.000551	0.001101	0.5	22564
Taiwan_Gongguan	Russia_UstIda_EBA	Maonan_Pingtang	0.001675	0.003341	0.501	25200
LaChi	Xitoucun_LN	Maonan_Pingtang	0.000534	0.001065	0.501	30498
Liangdao1_EN	Nanjing_Guanzhai	Maonan_Pingtang	0.000619	0.001231	0.502	25469
Muong	Jinchankou_LN	Maonan_Pingtang	0.000421	0.000837	0.503	37628
Tibetan_Shigatse	Taiwan_Gongguan	Maonan_Pingtang	0.000612	0.001215	0.504	34473
GaoHuaHua	Han_Hubei	Maonan_Pingtang	0.000402	0.000796	0.505	47739
Ede	Longtoushan_BA	Maonan_Pingtang	0.000528	0.001042	0.507	30173
Ede	Wanggou_MN	Maonan_Pingtang	0.000426	0.000838	0.508	43941
Ede	Haojiatai_LN	Maonan_Pingtang	0.0005	0.00098	0.51	39624
Miao_HGDP	Liangdao2_EN	Maonan_Pingtang	0.000455	0.000878	0.518	45527
Ede	Jinchankou_LN	Maonan_Pingtang	0.000545	0.001043	0.522	37891
Phutai	Boshan_EN	Maonan_Pingtang	0.000453	0.000868	0.522	49426
Giarai	Miaozigou_MN	Maonan_Pingtang	0.000753	0.001436	0.525	14707
Taiwan_Gongguan	UstBelaya_EBA	Maonan_Pingtang	0.001271	0.002419	0.525	33589
Lahu_Lancang	Tanshishan_LN	Maonan_Pingtang	0.000685	0.0013	0.527	22521
Bru	Shimao_LN	Maonan_Pingtang	0.0004	0.000757	0.528	52558
Qihe_EN	Raojia_Longshan	Maonan_Pingtang	0.000646	0.001222	0.529	18858
Liangdao1_EN	Nanjing_Banbian	Maonan_Pingtang	0.000676	0.001271	0.531	25504
Chokhopani_2700BP	BaBanQinCen	Maonan_Pingtang	0.001312	0.002471	0.531	38092
Saek	Miaozigou_MN	Maonan_Pingtang	0.000731	0.001367	0.535	14659
Russia_Kostenki14	Chuanyun_H	Maonan_Pingtang	0.002393	0.004461	0.536	18154
Mlabri	Mongolia_N_East	Maonan_Pingtang	0.000767	0.001416	0.541	46852
LaChi	Wanggou_MN	Maonan_Pingtang	0.000477	0.000877	0.543	43469
BaBanQinCen	Pingliangtai_LN	Maonan_Pingtang	0.000874	0.001605	0.545	38171
Bru	Pingliangtai_LN	Maonan_Pingtang	0.000341	0.000621	0.548	52945
LoLo	Haojiatai_LBIA	Maonan_Pingtang	0.000535	0.000971	0.551	41719
Naxi_HGDP	Liangdao2_EN	Maonan_Pingtang	0.000538	0.000975	0.552	45657
LaChi	Haojiatai_LBIA	Maonan_Pingtang	0.000627	0.001135	0.553	41629
Xiaowu_MN	Liangdao1_EN	Maonan_Pingtang	0.002037	0.003672	0.555	25023
Murut	Haojiatai_LBIA	Maonan_Pingtang	0.000557	0.000998	0.559	41763
Khmu	Jinchankou_LN	Maonan_Pingtang	0.00057	0.001017	0.561	37858
HtinPray	Erdaojingzi_LN	Maonan_Pingtang	0.00052	0.000925	0.562	45546
Ilocano	Mebrak_2125BP	Maonan_Pingtang	0.000972	0.001726	0.563	34598
Tanshishan_LN	Nanjing_Banbian	Maonan_Pingtang	0.00072	0.001268	0.568	22483
Dushan	Miao_Qianjiang	Maonan_Pingtang	0.000456	0.000804	0.568	31777
Pingliangtai_LN	Taiwan_Gongguan	Maonan_Pingtang	0.001188	0.002093	0.568	34045
Xitoucun_LN	Miao_Baila	Maonan_Pingtang	0.000577	0.001001	0.577	30595
BoY	Qihe_EN	Maonan_Pingtang	0.001004	0.001736	0.579	18862
Bru	Longtoushan_BA	Maonan_Pingtang	0.000627	0.001083	0.579	30253
Kankanaey	Mogushan_Xianbei_IA	Maonan_Pingtang	0.001063	0.001827	0.582	13905
Xijia_Kaili	Liangdao2_EN	Maonan_Pingtang	0.000533	0.000915	0.583	45431
Dushan	Han_Zhejiang	Maonan_Pingtang	0.000735	0.001253	0.586	31469
BaBanQinCen	Han_Hubei	Maonan_Pingtang	0.000513	0.000876	0.586	38305
Yuan	Longtoushan_BA	Maonan_Pingtang	0.000566	0.000956	0.593	30137
BaBanQinCen	Xibo_HGDP	Maonan_Pingtang	0.0005	0.000843	0.593	38661
BaBanQinCen	Hezhen_HGDP	Maonan_Pingtang	0.000547	0.000899	0.609	38657
BlackTai	Mogushan_Xianbei_IA	Maonan_Pingtang	0.000913	0.001492	0.612	14029
Tanshishan_LN	Miao_Jiancao	Maonan_Pingtang	0.00066	0.001068	0.618	22576
Miao_HGDP	Qihe_EN	Maonan_Pingtang	0.000797	0.001287	0.619	18922
Lisu	Taiwan_Gongguan	Maonan_Pingtang	0.000674	0.001089	0.619	34404
Murut	Shimao_LN	Maonan_Pingtang	0.000475	0.000768	0.619	52040
BaBanQinCen	Tibetan_Lhasa	Maonan_Pingtang	0.000542	0.000874	0.62	38682
Phuan	Wuqi_EN	Maonan_Pingtang	0.000996	0.001602	0.622	10302
BaBanQinCen	Tamang_Nepal	Maonan_Pingtang	0.000562	0.000901	0.623	38797
Hani_Honghe	Tanshishan_LN	Maonan_Pingtang	0.000678	0.001088	0.624	22673
Phutai	Xiaowu_MN	Maonan_Pingtang	0.000528	0.000844	0.625	52182
Lahu	Taiwan_Gongguan	Maonan_Pingtang	0.000667	0.001063	0.628	34502
Jinchankou_LN	Liangdao2_EN	Maonan_Pingtang	0.002235	0.003549	0.63	32441
Ede	Boshan_EN	Maonan_Pingtang	0.000572	0.000902	0.634	49416
Longlin	Caijia_Songlinpo	Maonan_Pingtang	0.001304	0.002052	0.636	12829
Atayal	Miaozigou_MN	Maonan_Pingtang	0.001222	0.001921	0.636	14517
Phutai	Erdaojingzi_LN	Maonan_Pingtang	0.000466	0.000732	0.637	45619
GaoHuaHua	Kankanaey	Maonan_Pingtang	0.000513	0.000796	0.645	47645
Kalueang	Xiaowu_MN	Maonan_Pingtang	0.000558	0.00086	0.648	52168
Nyaw	Wanggou_MN	Maonan_Pingtang	0.000462	0.000711	0.65	43943
Kalueang	Mogushan_Xianbei_IA	Maonan_Pingtang	0.000948	0.001451	0.653	14075
Atayal	Longtoushan_BA	Maonan_Pingtang	0.000829	0.001264	0.656	29918
Hani_Honghe	Liangdao2_EN	Maonan_Pingtang	0.000588	0.000894	0.657	45791
Dongjia_Kaili	Tanshishan_LN	Maonan_Pingtang	0.00077	0.00117	0.658	22432
Ede	Erdaojingzi_LN	Maonan_Pingtang	0.000549	0.000823	0.666	45597
Jiaozuoniecun_LBIA	Chuanyun_H	Maonan_Pingtang	0.002507	0.003741	0.67	16913
Chokhopani_2700BP	Taiwan_Gongguan	Maonan_Pingtang	0.002173	0.00324	0.671	33965
Jiaozuoniecun_LBIA	Liangdao2_EN	Maonan_Pingtang	0.001737	0.002573	0.675	41905
Muong	Jiaozuoniecun_LBIA	Maonan_Pingtang	0.000416	0.000617	0.675	48590
Banlashan_MN	Liangdao2_EN	Maonan_Pingtang	0.001626	0.002392	0.68	44922
Khmu	Xiaojingshan_EN	Maonan_Pingtang	0.000659	0.000961	0.685	31079
Tibetan_Nagqu	Taiwan_Gongguan	Maonan_Pingtang	0.000833	0.001215	0.686	34396
Ilocano	Mogushan_Xianbei_IA	Maonan_Pingtang	0.00186	0.002708	0.687	13845
Ami	Mogushan_Xianbei_IA	Maonan_Pingtang	0.001104	0.001593	0.693	13980
Dai_HGDP	Liangdao2_EN	Maonan_Pingtang	0.000615	0.000887	0.693	45524
HtinPray	Wadian_LN	Maonan_Pingtang	0.000555	0.000798	0.696	52586
GaoHuaHua	Liangdao2_EN	Maonan_Pingtang	0.001594	0.002283	0.698	42306
HtinPray	Miaozigou_MN	Maonan_Pingtang	0.001131	0.001618	0.699	14638
Lawa_Eastern	Tanshishan_LN	Maonan_Pingtang	0.000854	0.001219	0.7	22632
Phutai	Xiaogao_EN	Maonan_Pingtang	0.000619	0.000884	0.7	46668
Mlabri	Qihe_EN	Maonan_Pingtang	0.001837	0.002619	0.702	18637
China_Tianyuan	Gelao_Longlin	Maonan_Pingtang	0.000615	0.000877	0.702	46825
Liangdao1_EN	Miao_Hele	Maonan_Pingtang	0.000811	0.001151	0.704	25560
China_Tianyuan	Chuanyun_H	Maonan_Pingtang	0.003377	0.004788	0.705	17675
Tibetan_Xinlong	Liangdao1_EN	Maonan_Pingtang	0.000936	0.001319	0.709	25454
Tanshishan_LN	Mebrak_2125BP	Maonan_Pingtang	0.003115	0.004369	0.713	15186
BaBanQinCen	Tibetan_Nagqu	Maonan_Pingtang	0.000648	0.000904	0.716	38569
Buryat_Bohansky	Tanshishan_LN	Maonan_Pingtang	0.001232	0.001713	0.719	22572
Xitoucun_LN	Nanjing_Hongzhuan	Maonan_Pingtang	0.000845	0.001174	0.719	30515
Lue	Xiaojingshan_EN	Maonan_Pingtang	0.000622	0.000864	0.721	30989
BlackTai	Qihe_EN	Maonan_Pingtang	0.000957	0.001326	0.722	18887
BlackTai	Xiaogao_EN	Maonan_Pingtang	0.000664	0.000906	0.732	46463
Htin_Mal	Xiaojingshan_EN	Maonan_Pingtang	0.000855	0.001165	0.734	30744
She_HGDP	Liangdao2_EN	Maonan_Pingtang	0.000661	0.000897	0.736	45494
Tibetan_Nagqu	Tanshishan_LN	Maonan_Pingtang	0.000996	0.001336	0.746	22583
Kalueang	Tanshishan_LN	Maonan_Pingtang	0.000829	0.001111	0.746	22623
Sherpa_Nepal	Tanshishan_LN	Maonan_Pingtang	0.001218	0.001631	0.747	22512
Bai_Heqing	Liangdao2_EN	Maonan_Pingtang	0.000614	0.00082	0.749	45854
Taiwan_Gongguan	Russia_Shamanka_Eneolithic	Maonan_Pingtang	0.001249	0.001666	0.75	34334
Chokhopani_2700BP	Ami	Maonan_Pingtang	0.000729	0.000967	0.753	52499
Dushan	Erdaojingzi_LN	Maonan_Pingtang	0.002281	0.003014	0.757	27917
Chokhopani_2700BP	Ilocano	Maonan_Pingtang	0.001196	0.001579	0.758	52026
Ilocano	Wuqi_EN	Maonan_Pingtang	0.002309	0.003038	0.76	10175
HmongNjua	Tanshishan_LN	Maonan_Pingtang	0.001056	0.001386	0.762	22463
KarenSkaw	Liangdao2_EN	Maonan_Pingtang	0.00083	0.001088	0.763	45643
Li_Hainan	Mogushan_Xianbei_IA	Maonan_Pingtang	0.000612	0.000796	0.769	14420
Mlabri	Erdaojingzi_LN	Maonan_Pingtang	0.001221	0.001584	0.771	44768
Chokhopani_2700BP	LaChi	Maonan_Pingtang	0.000831	0.001067	0.778	52261
Soa	Miaozigou_MN	Maonan_Pingtang	0.00107	0.001373	0.78	14717
Erdaojingzi_LN	Raojia_Longshan	Maonan_Pingtang	0.000549	0.000704	0.78	45339
Maonan_Huanjiang	Wuqi_EN	Maonan_Pingtang	0.000991	0.001268	0.781	10313
BaBanQinCen	Samdzong_1500BP	Maonan_Pingtang	0.00129	0.001653	0.781	38269
BaBanQinCen	Haojiatai_LN	Maonan_Pingtang	0.001948	0.002489	0.782	29401
BaBanQinCen	Yugur_Sunan	Maonan_Pingtang	0.000505	0.000645	0.782	39015
Haojiatai_LN	Liangdao2_EN	Maonan_Pingtang	0.002233	0.00285	0.784	34336
Kalueang	Wanggou_MN	Maonan_Pingtang	0.000606	0.000772	0.785	43984
Xitoucun_LN	Miao_Hele	Maonan_Pingtang	0.000747	0.000946	0.789	30694
Liangdao1_EN	Nanjing_Gongqiao	Maonan_Pingtang	0.000938	0.001186	0.791	25561
Taiwan_Gongguan	Russia_UstIda_LN	Maonan_Pingtang	0.002269	0.00285	0.796	31221
Lahu_HGDP	Tanshishan_LN	Maonan_Pingtang	0.001031	0.001287	0.801	22517
Russia_MA1_HG	Taiwan_Gongguan	Maonan_Pingtang	0.003132	0.0039	0.803	25004
Gejia_Kaili	Xitoucun_LN	Maonan_Pingtang	0.000725	0.000901	0.805	30621
Australian.DG	Taiwan_Gongguan	Maonan_Pingtang	0.001913	0.002377	0.805	33820
Taiwan_Gongguan	Raojia_Longshan	Maonan_Pingtang	0.000769	0.000955	0.805	34253
Malaysia_Jehai	Mogushan_Xianbei_IA	Maonan_Pingtang	0.003926	0.004866	0.807	13914
BaBanQinCen	Mebrak_2125BP	Maonan_Pingtang	0.002455	0.003029	0.81	25794
GaoHuaHua	Ami	Maonan_Pingtang	0.000606	0.000748	0.81	47846
Miao_HGDP	Tanshishan_LN	Maonan_Pingtang	0.00087	0.00107	0.813	22539
AR14K	LaChi	Maonan_Pingtang	0.000899	0.001107	0.813	30599
Mongol_Uuld	Taiwan_Gongguan	Maonan_Pingtang	0.000933	0.001144	0.815	34762
Bru	Jinchankou_LN	Maonan_Pingtang	0.00088	0.001078	0.816	37980
Visayan	Jinchankou_LN	Maonan_Pingtang	0.001049	0.001279	0.821	37512
BaBanQinCen	Miao_Baila	Maonan_Pingtang	0.000703	0.000855	0.822	38385
BlackTai	Wadian_LN	Maonan_Pingtang	0.000552	0.00067	0.824	52453
Dushan	Pingliangtai_LN	Maonan_Pingtang	0.001746	0.002117	0.825	31322
Baojianshan	HmongNjua	Maonan_Pingtang	0.000984	0.00119	0.827	41616
PaThen	Taiwan_Gongguan	Maonan_Pingtang	0.000907	0.001095	0.828	34142
Hmong	Xitoucun_LN	Maonan_Pingtang	0.000779	0.000939	0.83	30694
Dushan	Chuanyun_H	Maonan_Pingtang	0.004176	0.005025	0.831	14336
Qihe_EN	Nanjing_Xique	Maonan_Pingtang	0.001431	0.001711	0.837	18832
Wadian_LN	Tanshishan_LN	Maonan_Pingtang	0.002516	0.003002	0.838	22297
Buryat_Zakamensky	Tanshishan_LN	Maonan_Pingtang	0.001254	0.001489	0.842	22622
Longlin	Taiwan_Gongguan	Maonan_Pingtang	0.004826	0.005719	0.844	10651
AR14K	Ede	Maonan_Pingtang	0.000829	0.000979	0.847	30923
KarenPwo	Liangdao2_EN	Maonan_Pingtang	0.000918	0.001083	0.848	45668
Erdaojingzi_LN	Qihe_EN	Maonan_Pingtang	0.003263	0.003826	0.853	16932
BaBanQinCen	Miao_Jiancao	Maonan_Pingtang	0.000635	0.000745	0.853	38584
Ami	Wanggou_MN	Maonan_Pingtang	0.000699	0.000814	0.858	43679
Tibetan_Xunhua	Tanshishan_LN	Maonan_Pingtang	0.001511	0.001757	0.86	22473
Dai_HGDP	Erdaojingzi_LN	Maonan_Pingtang	0.000586	0.000679	0.863	45432
HtinPray	Mogushan_Xianbei_IA	Maonan_Pingtang	0.001546	0.00179	0.864	14055
Dushan	Haminmangha_MN	Maonan_Pingtang	0.003838	0.004443	0.864	19202
Nyaw	Tanshishan_LN	Maonan_Pingtang	0.000956	0.001102	0.868	22617
Dai_HGDP	Wuqi_EN	Maonan_Pingtang	0.001338	0.001541	0.869	10289
Dushan	Han_Guizhou	Maonan_Pingtang	0.000561	0.000643	0.871	32151
China_Tianyuan	Maonan_Huanjiang	Maonan_Pingtang	0.000606	0.000696	0.871	47005
Hui_Guizhou	Taiwan_Gongguan	Maonan_Pingtang	0.000691	0.000792	0.873	35033
Lawa_Western	Tanshishan_LN	Maonan_Pingtang	0.00121	0.001383	0.874	22584
Tanshishan_LN	Miao_Hele	Maonan_Pingtang	0.001041	0.00119	0.875	22526
Malaysia_Jehai	Miaozigou_MN	Maonan_Pingtang	0.004118	0.00469	0.878	14468
Muong	Wanggou_MN	Maonan_Pingtang	0.000589	0.000671	0.878	43611
China_Tianyuan	LaChi	Maonan_Pingtang	0.000952	0.001081	0.881	46635
Taiwan_Gongguan	Miao_Hele	Maonan_Pingtang	0.000876	0.000993	0.882	34338
Giarai	Taiwan_Gongguan	Maonan_Pingtang	0.000942	0.001068	0.882	34623
Yumin_EN	Taiwan_Gongguan	Maonan_Pingtang	0.002889	0.003271	0.883	31722
Bru	Jiaozuoniecun_LBIA	Maonan_Pingtang	0.000757	0.000857	0.883	49016
Htin_Mal	Chuanyun_H	Maonan_Pingtang	0.001539	0.001734	0.887	18112
PhaFaen_Hoabinhian	Dao	Maonan_Pingtang	0.001042	0.001174	0.887	20692
Qiang_Danba	Taiwan_Gongguan	Maonan_Pingtang	0.00135	0.001514	0.891	34184
Lajia_LN	Taiwan_Gongguan	Maonan_Pingtang	0.002001	0.002236	0.895	33740
Nyaw	Jinchankou_LN	Maonan_Pingtang	0.000851	0.00095	0.895	37900
Jinchankou_LN	Chuanyun_H	Maonan_Pingtang	0.00467	0.005212	0.896	13150
Hezhen_HGDP	Tanshishan_LN	Maonan_Pingtang	0.001197	0.001334	0.898	22626
Lawa_Eastern	Taiwan_Gongguan	Maonan_Pingtang	0.000942	0.001048	0.899	34449
BlackTai	Xiaowu_MN	Maonan_Pingtang	0.000836	0.00093	0.899	51953
Longtoushan_BA	Qihe_EN	Maonan_Pingtang	0.004436	0.004927	0.9	11352
Sila	Tanshishan_LN	Maonan_Pingtang	0.001283	0.001425	0.901	22490
Negidal	Tanshishan_LN	Maonan_Pingtang	0.001712	0.001898	0.902	22418
Taiwan_Gongguan	Russia_Shamanka_EBA	Maonan_Pingtang	0.002492	0.002761	0.902	30801
BaBanQinCen	PhaFaen_Hoabinhian	Maonan_Pingtang	0.003543	0.003913	0.905	14902
Vietnam_Lahu	Liangdao2_EN	Maonan_Pingtang	0.000926	0.001024	0.905	45391
LaChi	Miaozigou_MN	Maonan_Pingtang	0.001504	0.00166	0.906	14486
Ilocano	Miaozigou_MN	Maonan_Pingtang	0.00246	0.002712	0.907	14425
Miaozigou_MN	Taiwan_Hanben	Maonan_Pingtang	0.001548	0.001704	0.908	14584
Mulam_Luocheng	Tanshishan_LN	Maonan_Pingtang	0.00075	0.000826	0.908	22585
BaBanQinCen	Onge	Maonan_Pingtang	0.00154	0.001695	0.909	37901
Tanshishan_LN	Russia_UstIda_EBA	Maonan_Pingtang	0.003474	0.003808	0.912	16542
Dacaozi_IA	Taiwan_Gongguan	Maonan_Pingtang	0.002251	0.002459	0.915	33271
Xibo_HGDP	Taiwan_Gongguan	Maonan_Pingtang	0.001105	0.001207	0.915	34469
BaBanQinCen	Xiaowu_MN	Maonan_Pingtang	0.002326	0.002533	0.918	37693
Malaysia_Jehai	Wuqi_EN	Maonan_Pingtang	0.005522	0.005983	0.923	10200
Dai_HGDP	Mogushan_Xianbei_IA	Maonan_Pingtang	0.001233	0.001333	0.926	14032
Mang	Xiaojingshan_EN	Maonan_Pingtang	0.001028	0.00111	0.926	30914
Longlin	Mulam_Luocheng	Maonan_Pingtang	0.001118	0.001203	0.93	12915
Ede	Miaozigou_MN	Maonan_Pingtang	0.001473	0.001585	0.93	14658
Qihe_EN	Nanjing_Hongzhuan	Maonan_Pingtang	0.001769	0.001893	0.934	18796
Hmong	Wuqi_EN	Maonan_Pingtang	0.001602	0.001711	0.937	10287
HmongNjua	Taiwan_Gongguan	Maonan_Pingtang	0.001223	0.001304	0.938	34212
BaBanQinCen	Luxembourg_Loschbour_published	Maonan_Pingtang	0.002069	0.002202	0.94	38042
Soa	Chuanyun_H	Maonan_Pingtang	0.001288	0.001367	0.942	18405
Sherpa_Nepal	Xitoucun_LN	Maonan_Pingtang	0.001175	0.001248	0.942	30639
Han_Shanghai	Ede	Maonan_Pingtang	0.000524	0.000557	0.942	52929
Longlin	Dongjia_Kaili	Maonan_Pingtang	0.001484	0.001571	0.944	12829
GaoHuaHua	Longlin	Maonan_Pingtang	0.003788	0.004002	0.946	12500
Gelao_Longlin	Xitoucun_LN	Maonan_Pingtang	0.000807	0.000853	0.946	30630
Hani_Honghe	Taiwan_Gongguan	Maonan_Pingtang	0.00096	0.001011	0.95	34531
Han_Hubei	Tanshishan_LN	Maonan_Pingtang	0.001211	0.001271	0.953	22429
Murut	Erdaojingzi_LN	Maonan_Pingtang	0.000809	0.000848	0.953	45238
Baoan_Jishishan	Tanshishan_LN	Maonan_Pingtang	0.001094	0.001146	0.954	22735
LaoIsan	Wanggou_MN	Maonan_Pingtang	0.000549	0.000574	0.956	44505
BoY	Liangdao2_EN	Maonan_Pingtang	0.001106	0.001153	0.959	45316
She_HGDP	Tanshishan_LN	Maonan_Pingtang	0.001062	0.001106	0.96	22530
Han_Zhejiang	Ede	Maonan_Pingtang	0.000361	0.000376	0.96	53056
Soa	Wuqi_EN	Maonan_Pingtang	0.001677	0.001745	0.961	10400
BaBanQinCen	Visayan	Maonan_Pingtang	0.000964	0.001001	0.963	38285
Dushan	HmongDaw	Maonan_Pingtang	0.001109	0.00114	0.972	31510
Malaysia_Jehai	Jinchankou_LN	Maonan_Pingtang	0.00303	0.003115	0.973	37473
Dacaozi_IA	Tanshishan_LN	Maonan_Pingtang	0.002704	0.002773	0.975	21851
HaNhi	Taiwan_Gongguan	Maonan_Pingtang	0.001008	0.001032	0.977	34295
Ilocano	Jinchankou_LN	Maonan_Pingtang	0.001695	0.001727	0.981	37322
Malaysia_Jehai	Wadian_LN	Maonan_Pingtang	0.002102	0.002144	0.981	52038
Yuan	Wuqi_EN	Maonan_Pingtang	0.001596	0.001624	0.983	10292
Gelao_Longlin	Tanshishan_LN	Maonan_Pingtang	0.00104	0.001056	0.985	22495
Kalueang	Jinchankou_LN	Maonan_Pingtang	0.001011	0.001025	0.986	37919
Phutai	Wadian_LN	Maonan_Pingtang	0.000635	0.000643	0.987	52684
HmongDaw	Liangdao2_EN	Maonan_Pingtang	0.000955	0.000962	0.992	45407
Giarai	Haojiatai_LN	Maonan_Pingtang	0.000879	0.000885	0.993	39769
BaBanQinCen	Wanggou_MN	Maonan_Pingtang	0.002283	0.002298	0.994	32098
Erdaojingzi_LN	Tanshishan_LN	Maonan_Pingtang	0.003242	0.003257	0.995	20051
Soa	Pingliangtai_LN	Maonan_Pingtang	0.000564	0.000567	0.996	53130
GaoHuaHua	Ilocano	Maonan_Pingtang	0.00119	0.001191	0.999	47443
Mlabri	Boshan_EN	Maonan_Pingtang	0.001718	0.001716	1.001	48490
Mang	Wuqi_EN	Maonan_Pingtang	0.002244	0.00224	1.002	10253
She_HGDP	Liangdao1_EN	Maonan_Pingtang	0.001133	0.001131	1.002	25549
PhaFaen_Hoabinhian	Maonan_Huanjiang	Maonan_Pingtang	0.000949	0.000942	1.007	20804
Khuen	Miaozigou_MN	Maonan_Pingtang	0.001427	0.001415	1.008	14597
Lue	Wuqi_EN	Maonan_Pingtang	0.001665	0.001648	1.01	10293
LoLo	Taiwan_Gongguan	Maonan_Pingtang	0.00117	0.001157	1.01	34183
Ilocano	Chuanyun_H	Maonan_Pingtang	0.002392	0.002367	1.011	18081
BaBanQinCen	Russia_Shamanka_EBA	Maonan_Pingtang	0.002109	0.002086	1.011	34591
Yugur_Sunan	Taiwan_Gongguan	Maonan_Pingtang	0.000928	0.000918	1.011	34803
Liangdao1_EN	Nanjing_Huangjia	Maonan_Pingtang	0.001701	0.001679	1.013	25386
Dushan	Tibetan_Xunhua	Maonan_Pingtang	0.001588	0.001565	1.014	31506
Soa	Wadian_LN	Maonan_Pingtang	0.000683	0.000673	1.015	52917
Dushan	Dao	Maonan_Pingtang	0.000942	0.000926	1.017	31519
BaBanQinCen	Han_Zhejiang	Maonan_Pingtang	0.000904	0.000884	1.023	38333
Shimao_LN	Liangdao1_EN	Maonan_Pingtang	0.002993	0.002914	1.027	25135
Dusun	Miaozigou_MN	Maonan_Pingtang	0.001644	0.001593	1.032	14580
BaBanQinCen	Wadian_LN	Maonan_Pingtang	0.002016	0.001951	1.033	38041
Lisu	Liangdao2_EN	Maonan_Pingtang	0.001009	0.000976	1.034	45615
Phutai	Haojiatai_LN	Maonan_Pingtang	0.000882	0.000852	1.035	39656
Kankanaey	Haojiatai_LBIA	Maonan_Pingtang	0.00115	0.001111	1.035	41624
Khuen	Wuqi_EN	Maonan_Pingtang	0.001748	0.001687	1.037	10282
Wa_Cangyuan	Wuqi_EN	Maonan_Pingtang	0.001901	0.001829	1.039	10324
Lahu	Tanshishan_LN	Maonan_Pingtang	0.00122	0.001172	1.041	22674
Mongol_Sainnoyon	Tanshishan_LN	Maonan_Pingtang	0.001371	0.001317	1.042	22758
Mang	Liangdao1_EN	Maonan_Pingtang	0.001508	0.001445	1.044	25461
Mlabri	Shimao_LN	Maonan_Pingtang	0.001441	0.001373	1.05	51516
Tibetan_Gangcha	Tanshishan_LN	Maonan_Pingtang	0.001135	0.001079	1.051	22917
PhaFaen_Hoabinhian	Longtoushan_BA	Maonan_Pingtang	0.005327	0.005055	1.054	11876
Yuan	Mogushan_Xianbei_IA	Maonan_Pingtang	0.001543	0.001462	1.055	14045
Jinchankou_LN	Tanshishan_LN	Maonan_Pingtang	0.00453	0.004293	1.055	16191
Naxi_HGDP	Taiwan_Gongguan	Maonan_Pingtang	0.00119	0.001127	1.055	34417
Khmu	Wuqi_EN	Maonan_Pingtang	0.002042	0.00193	1.058	10312
Dushan	Wadian_LN	Maonan_Pingtang	0.002683	0.002535	1.058	31243
Nyaw	Jiaozuoniecun_LBIA	Maonan_Pingtang	0.00081	0.000766	1.058	48935
Chokhopani_2700BP	Taiwan_Hanben	Maonan_Pingtang	0.00103	0.000971	1.061	52515
BaBanQinCen	Tu_HGDP	Maonan_Pingtang	0.00077	0.000724	1.063	38829
Tibetan_Xinlong	Liangdao2_EN	Maonan_Pingtang	0.001164	0.001093	1.065	45335
Buryat_Aginsky	Taiwan_Gongguan	Maonan_Pingtang	0.001263	0.001184	1.066	34696
Ami	Longtoushan_BA	Maonan_Pingtang	0.0012	0.001125	1.067	29966
Saek	Longtoushan_BA	Maonan_Pingtang	0.001054	0.000987	1.067	30232
Chokhopani_2700BP	GaoHuaHua	Maonan_Pingtang	0.002388	0.002237	1.067	47488
Xitoucun_LN	Nanjing_Banbian	Maonan_Pingtang	0.001022	0.000956	1.069	30595
Wa_Cangyuan	Tanshishan_LN	Maonan_Pingtang	0.001303	0.001216	1.071	22619
Htin_Mal	Taiwan_Gongguan	Maonan_Pingtang	0.001435	0.001336	1.074	34032
BaBanQinCen	Tibetan_Shannan	Maonan_Pingtang	0.000954	0.000888	1.074	38685
Mlabri	Haojiatai_LN	Maonan_Pingtang	0.001804	0.001678	1.075	38902
BlackTai	Erdaojingzi_LN	Maonan_Pingtang	0.000838	0.00078	1.075	45420
Phutai	Chuanyun_H	Maonan_Pingtang	0.001393	0.001295	1.076	18361
AR14K	KhoMu	Maonan_Pingtang	0.001087	0.001009	1.077	30797
Yugur_Sunan	Tanshishan_LN	Maonan_Pingtang	0.001109	0.001028	1.079	22858
Xijia_Kaili	Taiwan_Gongguan	Maonan_Pingtang	0.001038	0.000963	1.079	34276
Pumi_Lanping	Taiwan_Gongguan	Maonan_Pingtang	0.001178	0.001091	1.079	34520
Xitoucun_LN	Miao_Jiancao	Maonan_Pingtang	0.000949	0.000879	1.08	30759
CoLao	Tanshishan_LN	Maonan_Pingtang	0.001403	0.001297	1.082	22405
Chokhopani_2700BP	Kankanaey	Maonan_Pingtang	0.001131	0.001046	1.082	52250
Chokhopani_2700BP	Dushan	Maonan_Pingtang	0.003749	0.003462	1.083	31257
Tibetan_Chamdo	Taiwan_Gongguan	Maonan_Pingtang	0.001201	0.001109	1.084	34513
SouthernThai_TK	Taiwan_Gongguan	Maonan_Pingtang	0.000983	0.000906	1.085	34982
BaBanQinCen	Tibetan_Yajiang	Maonan_Pingtang	0.000937	0.000861	1.088	38521
BaBanQinCen	Haojiatai_LBIA	Maonan_Pingtang	0.00305	0.00279	1.093	31329
Mlabri	Mogushan_Xianbei_IA	Maonan_Pingtang	0.003139	0.00287	1.094	13814
Tibetan_Lhasa	Tanshishan_LN	Maonan_Pingtang	0.001444	0.001319	1.095	22668
Dushan	Tay	Maonan_Pingtang	0.001012	0.000921	1.099	31508
BaBanQinCen	Kankanaey	Maonan_Pingtang	0.001049	0.000946	1.109	38263
GaoHuaHua	Mang	Maonan_Pingtang	0.000947	0.000854	1.109	47768
Khuen	Taiwan_Gongguan	Maonan_Pingtang	0.001029	0.000927	1.11	34331
Khamnegan	Taiwan_Gongguan	Maonan_Pingtang	0.001366	0.001229	1.111	34578
Gejia_Kaili	Taiwan_Gongguan	Maonan_Pingtang	0.001097	0.000986	1.112	34252
Longlin	LaChi	Maonan_Pingtang	0.002072	0.001844	1.123	12820
Khuen	Wanggou_MN	Maonan_Pingtang	0.000788	0.0007	1.125	43830
Wadian_LN	Qihe_EN	Maonan_Pingtang	0.004025	0.003575	1.126	18688
Shui_Guizhou	Liangdao2_EN	Maonan_Pingtang	0.000682	0.000606	1.126	45855
Phutai	Longtoushan_BA	Maonan_Pingtang	0.001061	0.000941	1.128	30202
Jinchankou_LN	Xitoucun_LN	Maonan_Pingtang	0.003665	0.003245	1.129	21974
LoLo	Erdaojingzi_LN	Maonan_Pingtang	0.000979	0.000866	1.13	45193
Longlin	Jiaozuoniecun_LBIA	Maonan_Pingtang	0.005259	0.004651	1.131	12005
Miao_Qianjiang	Liangdao2_EN	Maonan_Pingtang	0.000864	0.000764	1.131	45789
HmongNjua	Atayal	Maonan_Pingtang	0.000546	0.000483	1.131	52734
BlackTai	Haminmangha_MN	Maonan_Pingtang	0.00123	0.001084	1.135	31856
Tanshishan_LN	Russia_UstIda_LN	Maonan_Pingtang	0.003732	0.003284	1.136	20524
Liangdao1_EN	Mebrak_2125BP	Maonan_Pingtang	0.005001	0.004397	1.137	17103
Mulam_Luocheng	Liangdao1_EN	Maonan_Pingtang	0.000937	0.000824	1.137	25609
Mang	Chuanyun_H	Maonan_Pingtang	0.001827	0.001605	1.138	18210
Sila	Liangdao1_EN	Maonan_Pingtang	0.001647	0.001444	1.14	25482
Giarai	Xiaojingshan_EN	Maonan_Pingtang	0.000993	0.000868	1.144	31288
Miaozigou_MN	Liangdao2_EN	Maonan_Pingtang	0.005601	0.00489	1.145	12690
LaChi	Mebrak_2125BP	Maonan_Pingtang	0.001362	0.00119	1.145	34745
Phutai	Bianbian_EN	Maonan_Pingtang	0.001135	0.000983	1.155	37083
HtinPray	Wanggou_MN	Maonan_Pingtang	0.001119	0.000968	1.155	43916
Han_Jiangsu	Liangdao2_EN	Maonan_Pingtang	0.001109	0.000959	1.156	45420
Bru	Luoheguxiang_LBIA	Maonan_Pingtang	0.00098	0.000847	1.157	48797
Nyaw	Banlashan_MN	Maonan_Pingtang	0.000827	0.000713	1.159	52650
Baojianshan	Xiaowu_MN	Maonan_Pingtang	0.003394	0.002925	1.16	40896
Dusun	Jinchankou_LN	Maonan_Pingtang	0.001215	0.001045	1.162	37657
HtinPray	Jiaozuoniecun_LBIA	Maonan_Pingtang	0.001003	0.000862	1.163	48878
Liangdao1_EN	Nanjing_Qianjia	Maonan_Pingtang	0.001381	0.001185	1.165	25547
BaBanQinCen	Ilocano	Maonan_Pingtang	0.001535	0.001315	1.167	38097
GaoHuaHua	Liangdao1_EN	Maonan_Pingtang	0.003322	0.002845	1.168	24474
Taiwan_Gongguan	Miao_Jiancao	Maonan_Pingtang	0.001104	0.000946	1.168	34414
BaBanQinCen	Tanka_Fujian	Maonan_Pingtang	0.000587	0.000502	1.168	39026
Baojianshan	Haminmangha_MN	Maonan_Pingtang	0.004314	0.003691	1.169	25201
Dai_HGDP	Haojiatai_LN	Maonan_Pingtang	0.000851	0.000728	1.169	39479
Muong	DevilsCave_N	Maonan_Pingtang	0.000691	0.00059	1.172	52589
Phutai	Pingliangtai_LN	Maonan_Pingtang	0.000615	0.000523	1.174	52895
Gejia_Kaili	Tanshishan_LN	Maonan_Pingtang	0.00135	0.001149	1.175	22484
BlackTai	Miaozigou_MN	Maonan_Pingtang	0.001838	0.001554	1.182	14600
LaoIsan	Taiwan_Gongguan	Maonan_Pingtang	0.000897	0.000759	1.182	34894
Longlin	Han_Hubei	Maonan_Pingtang	0.002235	0.001887	1.184	12820
BaBanQinCen	TibetanHO_Yunnan	Maonan_Pingtang	0.001294	0.001093	1.184	38312
Soa	Banlashan_MN	Maonan_Pingtang	0.000829	0.0007	1.185	52927
Khmu	Wanggou_MN	Maonan_Pingtang	0.00098	0.000826	1.186	43926
Lue	Mebrak_2125BP	Maonan_Pingtang	0.00119	0.001002	1.187	34964
BaBanQinCen	Nanjing_Gongqiao	Maonan_Pingtang	0.000918	0.000773	1.187	38485
Dushan	Haojiatai_LN	Maonan_Pingtang	0.004125	0.003473	1.188	24440
Bru	Xiaogao_EN	Maonan_Pingtang	0.001215	0.00102	1.191	46714
HmongNjua	Kankanaey	Maonan_Pingtang	0.000507	0.000425	1.195	52562
Xijia_Kaili	Tanshishan_LN	Maonan_Pingtang	0.001274	0.001065	1.196	22502
BlackTai	Xiaojingshan_EN	Maonan_Pingtang	0.001131	0.000945	1.197	30998
BaBanQinCen	Nanjing_Huangjia	Maonan_Pingtang	0.001336	0.001114	1.199	38240
Liangdao2_EN	Russia_Shamanka_EBA	Maonan_Pingtang	0.002962	0.002467	1.2	40942
Han_Shanghai	Htin_Mal	Maonan_Pingtang	0.000829	0.000689	1.203	52273
Kalueang	Haojiatai_LBIA	Maonan_Pingtang	0.001105	0.000918	1.204	42113
Sila	Taiwan_Gongguan	Maonan_Pingtang	0.001504	0.001246	1.207	34232
Phutai	Taiwan_Gongguan	Maonan_Pingtang	0.001205	0.000998	1.207	34472
Tu_HGDP	Tanshishan_LN	Maonan_Pingtang	0.001409	0.001165	1.209	22727
Soa	Haojiatai_LBIA	Maonan_Pingtang	0.001119	0.000924	1.211	42276
Kalmyk	Taiwan_Gongguan	Maonan_Pingtang	0.001445	0.001191	1.213	34916
Xijia_Kaili	Xitoucun_LN	Maonan_Pingtang	0.00104	0.000857	1.214	30639
GaoHuaHua	Luxembourg_Loschbour_published	Maonan_Pingtang	0.002423	0.00199	1.217	47444
Chuanyun_H	Tanshishan_LN	Maonan_Pingtang	0.006659	0.005433	1.226	10729
Mlabri	Banlashan_MN	Maonan_Pingtang	0.001763	0.001437	1.227	51703
Baojianshan	Mebrak_2125BP	Maonan_Pingtang	0.004425	0.003603	1.228	27854
BaBanQinCen	Hui_Sichuan	Maonan_Pingtang	0.000672	0.000548	1.228	39218
BaBanQinCen	Nanjing_Guanzhai	Maonan_Pingtang	0.001023	0.000831	1.231	38386
Muong	Liangdao1_EN	Maonan_Pingtang	0.001198	0.000972	1.233	25513
Visayan	Wuqi_EN	Maonan_Pingtang	0.002872	0.002323	1.237	10234
HaNhi	Liangdao1_EN	Maonan_Pingtang	0.001432	0.001157	1.238	25547
HmongDaw	Wuqi_EN	Maonan_Pingtang	0.002358	0.001903	1.239	10255
Liangdao1_EN	Nanjing_Hongzhuan	Maonan_Pingtang	0.001989	0.001605	1.239	25403
LoLo	Haojiatai_LN	Maonan_Pingtang	0.001098	0.000886	1.239	39268
BaBanQinCen	Miao_Qianjiang	Maonan_Pingtang	0.000764	0.000616	1.24	38717
Taiwan_Gongguan	Fofonovo_EN	Maonan_Pingtang	0.004096	0.0033	1.241	29985
Htin_Mal	Xitoucun_LN	Maonan_Pingtang	0.0015	0.001206	1.244	30435
Jinchankou_LN	Qihe_EN	Maonan_Pingtang	0.006324	0.005075	1.246	13597
HaNhi	Tanshishan_LN	Maonan_Pingtang	0.001372	0.001101	1.246	22543
BaBanQinCen	Tibetan_Xinlong	Maonan_Pingtang	0.001108	0.00089	1.246	38338
Malaysia_Jehai	Han_Shanghai	Maonan_Pingtang	0.00192	0.001541	1.246	52343
BaBanQinCen	Kalmyk	Maonan_Pingtang	0.001038	0.000832	1.248	39148
Bru	Wadian_LN	Maonan_Pingtang	0.000923	0.000739	1.249	52731
Longlin	Nanjing_Guanzhai	Maonan_Pingtang	0.00219	0.001752	1.25	12841
Ami	Mebrak_2125BP	Maonan_Pingtang	0.001415	0.001131	1.251	34892
Xiaowu_MN	Xitoucun_LN	Maonan_Pingtang	0.003912	0.003119	1.254	30076
Tibetan_Yajiang	Taiwan_Gongguan	Maonan_Pingtang	0.00148	0.00118	1.254	34352
Tay	Qihe_EN	Maonan_Pingtang	0.001463	0.001164	1.256	18870
Kankanaey	Miaozigou_MN	Maonan_Pingtang	0.002239	0.001778	1.259	14477
China_Tianyuan	Raojia_Longshan	Maonan_Pingtang	0.001155	0.000917	1.26	46848
Htin_Mal	Haojiatai_LBIA	Maonan_Pingtang	0.001519	0.001202	1.263	41544
BlackTai	Tanshishan_LN	Maonan_Pingtang	0.001488	0.001172	1.269	22537
LaChi	Liangdao2_EN	Maonan_Pingtang	0.001463	0.001152	1.27	45196
Chokhopani_2700BP	Dai_HGDP	Maonan_Pingtang	0.001034	0.000814	1.27	52664
Gejia_Kaili	Liangdao1_EN	Maonan_Pingtang	0.001457	0.001147	1.271	25483
PhaFaen_Hoabinhian	Dongjia_Kaili	Maonan_Pingtang	0.001719	0.001351	1.272	20712
LaChi	Mogushan_Xianbei_IA	Maonan_Pingtang	0.002215	0.001739	1.274	13930
Pingliangtai_LN	Tanshishan_LN	Maonan_Pingtang	0.003108	0.002437	1.275	22355
Tanshishan_LN	Nanjing_Guanzhai	Maonan_Pingtang	0.001546	0.001212	1.275	22463
Russia_MA1_HG	Jinchankou_LN	Maonan_Pingtang	0.004893	0.003832	1.277	27044
CoLao	Mogushan_Xianbei_IA	Maonan_Pingtang	0.002242	0.001755	1.278	13907
KhoMu	Wuqi_EN	Maonan_Pingtang	0.002632	0.002058	1.279	10284
BaBanQinCen	She_HGDP	Maonan_Pingtang	0.000983	0.000768	1.281	38479
Malay	Wuqi_EN	Maonan_Pingtang	0.00225	0.001753	1.283	10341
Lisu	Tanshishan_LN	Maonan_Pingtang	0.001562	0.001216	1.284	22598
Ede	Xiaojingshan_EN	Maonan_Pingtang	0.001155	0.000898	1.286	31167
Chuanyun_H	Raojia_Longshan	Maonan_Pingtang	0.001591	0.001237	1.287	18240
Hmong	Liangdao1_EN	Maonan_Pingtang	0.001486	0.001153	1.288	25559
HmongDaw	Tanshishan_LN	Maonan_Pingtang	0.001631	0.001264	1.29	22483
AR14K	Lue	Maonan_Pingtang	0.001126	0.000872	1.291	30726
Muong	Haojiatai_LN	Maonan_Pingtang	0.000994	0.000769	1.292	39342
Russia_MA1_HG	Liangdao1_EN	Maonan_Pingtang	0.006061	0.004682	1.294	18467
Pumi_Lanping	Tanshishan_LN	Maonan_Pingtang	0.001615	0.001246	1.296	22671
BaBanQinCen	Yumin_EN	Maonan_Pingtang	0.003168	0.002445	1.296	35077
Bru	DevilsCave_N	Maonan_Pingtang	0.000971	0.000748	1.298	53070
Kankanaey	Longtoushan_BA	Maonan_Pingtang	0.001571	0.001207	1.301	29841
AR14K	Dai_HGDP	Maonan_Pingtang	0.001087	0.000835	1.302	30765
Daur_HGDP	Taiwan_Gongguan	Maonan_Pingtang	0.0015	0.001148	1.307	34525
BaBanQinCen	Tujia_HGDP	Maonan_Pingtang	0.000865	0.000662	1.307	38557
Gelao_Longlin	Wuqi_EN	Maonan_Pingtang	0.002099	0.001605	1.308	10266
Longtoushan_BA	Taiwan_Hanben	Maonan_Pingtang	0.001526	0.001164	1.311	30013
PhaFaen_Hoabinhian	Gejia_Kaili	Maonan_Pingtang	0.001773	0.001351	1.312	20733
Yuan	Xiaogao_EN	Maonan_Pingtang	0.001151	0.000877	1.312	46547
Wadian_LN	Xitoucun_LN	Maonan_Pingtang	0.003068	0.002336	1.313	30335
Phutai	Banlashan_MN	Maonan_Pingtang	0.000948	0.000722	1.314	52695
Muong	Miaozigou_MN	Maonan_Pingtang	0.001566	0.001191	1.315	14538
Liangdao2_EN	Nanjing_Qianjia	Maonan_Pingtang	0.001159	0.00088	1.317	45511
GaoHuaHua	Phutai	Maonan_Pingtang	0.000855	0.000648	1.319	48193
Mlabri	Xiaowu_MN	Maonan_Pingtang	0.002152	0.001631	1.32	51179
Mlabri	Pingliangtai_LN	Maonan_Pingtang	0.001412	0.00107	1.32	51900
Dusun	Wuqi_EN	Maonan_Pingtang	0.002471	0.001867	1.324	10265
KarenSkaw	Liangdao1_EN	Maonan_Pingtang	0.00168	0.001269	1.324	25632
Taiwan_Gongguan	Nanjing_Hongzhuan	Maonan_Pingtang	0.001832	0.001383	1.324	34136
GaoHuaHua	Dusun	Maonan_Pingtang	0.000969	0.000729	1.329	47870
Gelao_Longlin	Liangdao2_EN	Maonan_Pingtang	0.001165	0.000875	1.332	45420
Longlin	CoLao	Maonan_Pingtang	0.002491	0.001869	1.333	12809
Malaysia_Jehai	Haojiatai_LBIA	Maonan_Pingtang	0.003984	0.002988	1.333	41576
LaoIsan	Longtoushan_BA	Maonan_Pingtang	0.001053	0.000789	1.335	30559
Baojianshan	HmongDaw	Maonan_Pingtang	0.001414	0.001057	1.338	41661
Tibetan_Yajiang	Liangdao2_EN	Maonan_Pingtang	0.001428	0.001067	1.338	45544
Maonan_Huanjiang	Mogushan_Xianbei_IA	Maonan_Pingtang	0.001466	0.001095	1.339	14050
Hani_Honghe	Liangdao1_EN	Maonan_Pingtang	0.001474	0.001101	1.339	25702
Khmu	Chuanyun_H	Maonan_Pingtang	0.001943	0.001448	1.341	18308
Qiang_Danba	Liangdao2_EN	Maonan_Pingtang	0.001773	0.001322	1.341	45337
Atayal	Samdzong_1500BP	Maonan_Pingtang	0.001019	0.000759	1.342	52631
Luoheguxiang_LBIA	Tanshishan_LN	Maonan_Pingtang	0.0041	0.003052	1.344	21026
Longlin	Gejia_Kaili	Maonan_Pingtang	0.002217	0.001648	1.346	12867
Ede	Haojiatai_LBIA	Maonan_Pingtang	0.001298	0.000964	1.346	42097
Khmu	Jiaozuoniecun_LBIA	Maonan_Pingtang	0.001029	0.000764	1.346	48874
Baojianshan	Longtoushan_BA	Maonan_Pingtang	0.00508	0.003769	1.348	24361
Dongjia_Kaili	Kankanaey	Maonan_Pingtang	0.000501	0.000372	1.349	52542
BaBanQinCen	Nanjing_Banbian	Maonan_Pingtang	0.001103	0.000817	1.35	38413
Longlin	Erdaojingzi_LN	Maonan_Pingtang	0.006206	0.004594	1.351	11589
Dushan	Tanka_Fujian	Maonan_Pingtang	0.000977	0.000722	1.353	32062
Tujia_HGDP	Qihe_EN	Maonan_Pingtang	0.001628	0.001202	1.355	18934
Vietnam_Lahu	Liangdao1_EN	Maonan_Pingtang	0.001666	0.001228	1.356	25511
Saek	Chuanyun_H	Maonan_Pingtang	0.001725	0.001271	1.358	18361
Mlabri	Bianbian_EN	Maonan_Pingtang	0.002866	0.002109	1.359	36389
Chokhopani_2700BP	Chuanyun_H	Maonan_Pingtang	0.005859	0.004307	1.36	18080
BaBanQinCen	Sherpa_Nepal	Maonan_Pingtang	0.001441	0.001059	1.36	38421
Shimao_LN	Tanshishan_LN	Maonan_Pingtang	0.003818	0.002805	1.361	22212
Bru	Bianbian_EN	Maonan_Pingtang	0.001551	0.00114	1.361	37110
Han_Zhejiang	Mlabri	Maonan_Pingtang	0.000871	0.000637	1.366	52187
Giarai	Wuqi_EN	Maonan_Pingtang	0.002412	0.001764	1.367	10385
Erdaojingzi_LN	Taiwan_Gongguan	Maonan_Pingtang	0.004048	0.002962	1.367	30549
Dao	Chuanyun_H	Maonan_Pingtang	0.001658	0.001212	1.368	18213
Cong	Tanshishan_LN	Maonan_Pingtang	0.001522	0.001112	1.368	22557
Giarai	Tanshishan_LN	Maonan_Pingtang	0.001482	0.001082	1.369	22757
Giarai	Xiaogao_EN	Maonan_Pingtang	0.001305	0.000954	1.369	46815
Xitoucun_LN	Nanjing_Huangjia	Maonan_Pingtang	0.001786	0.001304	1.37	30479
Buryat_Bohansky	Taiwan_Gongguan	Maonan_Pingtang	0.00204	0.001489	1.37	34387
HtinPray	Xiaogao_EN	Maonan_Pingtang	0.001469	0.001072	1.37	46579
LoLo	Xiaowu_MN	Maonan_Pingtang	0.001271	0.000927	1.371	51660
Longlin	Atayal	Maonan_Pingtang	0.002988	0.002177	1.373	12828
Dushan	Han_Shaanxi	Maonan_Pingtang	0.000964	0.000702	1.373	32731
LaoIsan	Miaozigou_MN	Maonan_Pingtang	0.001471	0.00107	1.375	14845
Dai_HGDP	Qihe_EN	Maonan_Pingtang	0.001624	0.00118	1.376	18909
Tagalog	Wuqi_EN	Maonan_Pingtang	0.003044	0.002208	1.378	10246
BaBanQinCen	Denisova	Maonan_Pingtang	0.003728	0.002698	1.382	37037
Han_Jiangsu	Qihe_EN	Maonan_Pingtang	0.002016	0.001457	1.384	18871
PhaFaen_Hoabinhian	PaThen	Maonan_Pingtang	0.001989	0.001436	1.384	20634
Visayan	Miaozigou_MN	Maonan_Pingtang	0.002767	0.001999	1.385	14494
Miao_Qianjiang	Tanshishan_LN	Maonan_Pingtang	0.001232	0.000889	1.386	22666
Kalueang	Haminmangha_MN	Maonan_Pingtang	0.001535	0.001107	1.386	32006
BaBanQinCen	Han_Jiangsu	Maonan_Pingtang	0.001118	0.000805	1.389	38421
Han_Hubei	Htin_Mal	Maonan_Pingtang	0.000661	0.000475	1.391	52389
Gejia_Kaili	Mogushan_Xianbei_IA	Maonan_Pingtang	0.002154	0.001547	1.392	13989
Muong	Longtoushan_BA	Maonan_Pingtang	0.001193	0.000857	1.392	29981
Negidal	Qihe_EN	Maonan_Pingtang	0.003008	0.002159	1.393	18789
Thai	Wuqi_EN	Maonan_Pingtang	0.001782	0.001278	1.394	10455
Giarai	Chuanyun_H	Maonan_Pingtang	0.00178	0.001276	1.395	18418
BaBanQinCen	Lajia_LN	Maonan_Pingtang	0.002399	0.001719	1.395	37758
PhuLa	Taiwan_Gongguan	Maonan_Pingtang	0.001333	0.000954	1.397	34297
Miao_HGDP	Liangdao1_EN	Maonan_Pingtang	0.001571	0.001123	1.398	25568
HtinPray	Tanshishan_LN	Maonan_Pingtang	0.001974	0.00141	1.4	22579
LaChi	Shimao_LN	Maonan_Pingtang	0.00106	0.000757	1.4	51894
Korean	Tanshishan_LN	Maonan_Pingtang	0.001896	0.001352	1.402	22527
Phuan	Taiwan_Gongguan	Maonan_Pingtang	0.001336	0.000954	1.402	34354
Shan	Liangdao2_EN	Maonan_Pingtang	0.001192	0.00085	1.402	45739
BaBanQinCen	Buryat_Duldurginsky	Maonan_Pingtang	0.001526	0.001086	1.405	38552
Soa	Boshan_EN	Maonan_Pingtang	0.001228	0.000874	1.405	49656
Khuen	Liangdao1_EN	Maonan_Pingtang	0.001502	0.001068	1.406	25560
Liangdao1_EN	Samdzong_1500BP	Maonan_Pingtang	0.003537	0.002513	1.407	25405
AR14K	CoLao	Maonan_Pingtang	0.001555	0.001105	1.407	30588
Longlin	BoY	Maonan_Pingtang	0.002622	0.001863	1.408	12867
Miaozigou_MN	Raojia_Longshan	Maonan_Pingtang	0.001912	0.001357	1.409	14564
Taiwan_Gongguan	Samdzong_1500BP	Maonan_Pingtang	0.00295	0.002094	1.409	34136
BaBanQinCen	Han_Shaanxi	Maonan_Pingtang	0.000689	0.000488	1.412	39838
KhoMu	Erdaojingzi_LN	Maonan_Pingtang	0.001176	0.000833	1.412	45364
Bru	Korean	Maonan_Pingtang	0.000543	0.000384	1.414	53309
Cham	Taiwan_Gongguan	Maonan_Pingtang	0.001442	0.001015	1.42	34621
HtinPray	Jinchankou_LN	Maonan_Pingtang	0.001734	0.001221	1.42	37858
Wuqi_EN	Nanjing_Huangjia	Maonan_Pingtang	0.003597	0.00253	1.422	10222
Vietnamese	Liangdao2_EN	Maonan_Pingtang	0.001204	0.000847	1.423	45400
HmongDaw	Atayal	Maonan_Pingtang	0.000626	0.00044	1.423	52774
Mon	Taiwan_Gongguan	Maonan_Pingtang	0.001	0.000701	1.425	35502
Atayal	Wuqi_EN	Maonan_Pingtang	0.003387	0.002376	1.426	10236
AR14K	LoLo	Maonan_Pingtang	0.00146	0.001022	1.428	30665
Gejia_Kaili	Qihe_EN	Maonan_Pingtang	0.001904	0.001329	1.432	18862
Luoheguxiang_LBIA	Liangdao2_EN	Maonan_Pingtang	0.003561	0.002485	1.433	41774
Ulchi	Taiwan_Gongguan	Maonan_Pingtang	0.001671	0.001166	1.434	34855
Tanshishan_LN	Samdzong_1500BP	Maonan_Pingtang	0.003361	0.00234	1.436	22409
Russia_MA1_HG	BaBanQinCen	Maonan_Pingtang	0.004427	0.003082	1.436	27808
Baojianshan	Haojiatai_LBIA	Maonan_Pingtang	0.004769	0.00332	1.436	33824
Xiaowu_MN	Wuqi_EN	Maonan_Pingtang	0.008778	0.006111	1.437	10073
Tibetan_Gannan	Liangdao2_EN	Maonan_Pingtang	0.001573	0.001094	1.438	45572
AR14K	Ami	Maonan_Pingtang	0.001526	0.00106	1.44	30666
LaChi	Wadian_LN	Maonan_Pingtang	0.001172	0.000813	1.441	52062
IuMien	Qihe_EN	Maonan_Pingtang	0.001856	0.001286	1.444	18887
Longlin	Han_Zhejiang	Maonan_Pingtang	0.002774	0.001919	1.446	12835
GaoHuaHua	Khuen	Maonan_Pingtang	0.00092	0.000636	1.446	48015
Tibetan_Xunhua	Xitoucun_LN	Maonan_Pingtang	0.001983	0.00137	1.448	30622
Dushan	Banlashan_MN	Maonan_Pingtang	0.004023	0.002778	1.448	31204
Palaung	Tanshishan_LN	Maonan_Pingtang	0.001898	0.001309	1.45	22589
Yumin_EN	Chuanyun_H	Maonan_Pingtang	0.006889	0.004748	1.451	17178
Taiwan_Gongguan	Mongolia_N_North	Maonan_Pingtang	0.002687	0.00185	1.452	34080
Qihe_EN	Russia_UstIda_LN	Maonan_Pingtang	0.005844	0.004017	1.455	17187
GaoHuaHua	Yuan	Maonan_Pingtang	0.000931	0.00064	1.455	48048
Cambodian	Wuqi_EN	Maonan_Pingtang	0.002858	0.001962	1.456	10360
Kankanaey	Shimao_LN	Maonan_Pingtang	0.001213	0.000833	1.457	51888
Hmong	Kankanaey	Maonan_Pingtang	0.000502	0.000344	1.457	52757
KarenPadaung	Tanshishan_LN	Maonan_Pingtang	0.0018	0.001235	1.458	22638
Visayan	Yumin_EN	Maonan_Pingtang	0.001865	0.001279	1.458	44206
Negidal	Taiwan_Gongguan	Maonan_Pingtang	0.00226	0.001547	1.461	34131
Liangdao1_EN	Miao_Jiancao	Maonan_Pingtang	0.001559	0.001067	1.462	25609
Dao	Taiwan_Gongguan	Maonan_Pingtang	0.001348	0.000922	1.463	34224
Tu_HGDP	Taiwan_Gongguan	Maonan_Pingtang	0.001498	0.001023	1.464	34608
Tanshishan_LN	Russia_UstBelaya_Angara	Maonan_Pingtang	0.003152	0.002146	1.468	22341
Dongjia_Kaili	Xitoucun_LN	Maonan_Pingtang	0.001412	0.000962	1.468	30552
Ami	Miaozigou_MN	Maonan_Pingtang	0.002183	0.001477	1.478	14557
Mlabri	Fofonovo_EN	Maonan_Pingtang	0.002557	0.00173	1.479	41265
PhaFaen_Hoabinhian	BoY	Maonan_Pingtang	0.002362	0.001596	1.48	20667
Dusun	Erdaojingzi_LN	Maonan_Pingtang	0.001147	0.000775	1.48	45335
Nyaw	Miaozigou_MN	Maonan_Pingtang	0.002108	0.001423	1.482	14649
Liangdao2_EN	Nanjing_Guanzhai	Maonan_Pingtang	0.001436	0.000968	1.484	45380
Longlin	Xijia_Kaili	Maonan_Pingtang	0.002288	0.00154	1.485	12879
Ilocano	Longtoushan_BA	Maonan_Pingtang	0.0026	0.001747	1.488	29714
Ami	Shimao_LN	Maonan_Pingtang	0.001093	0.000734	1.489	52142
Baojianshan	BoY	Maonan_Pingtang	0.001723	0.001157	1.49	41624
AR14K	Mlabri	Maonan_Pingtang	0.002795	0.001873	1.492	30325
BaBanQinCen	Buryat_Selenginsky	Maonan_Pingtang	0.001663	0.001113	1.494	38508
Hui_Guizhou	Tanshishan_LN	Maonan_Pingtang	0.001364	0.000912	1.495	23017
Dushan	Xibo_HGDP	Maonan_Pingtang	0.00181	0.00121	1.496	31718
BaBanQinCen	Korean	Maonan_Pingtang	0.001293	0.000863	1.499	38480
Hezhen_HGDP	Taiwan_Gongguan	Maonan_Pingtang	0.001752	0.001168	1.5	34469
Haojiatai_LBIA	Tanshishan_LN	Maonan_Pingtang	0.006162	0.004104	1.501	18788
Ede	Chuanyun_H	Maonan_Pingtang	0.002181	0.001452	1.502	18355
Qihe_EN	Nanjing_Huangjia	Maonan_Pingtang	0.003131	0.002085	1.502	18780
Saek	Mebrak_2125BP	Maonan_Pingtang	0.001498	0.000994	1.507	35162
Ede	Shimao_LN	Maonan_Pingtang	0.001112	0.000738	1.507	52455
Longlin	Nanjing_Huangjia	Maonan_Pingtang	0.003539	0.002345	1.509	12810
Tibetan_Gannan	Taiwan_Gongguan	Maonan_Pingtang	0.001923	0.001274	1.51	34355
Dai_HGDP	Jiaozuoniecun_LBIA	Maonan_Pingtang	0.000978	0.000648	1.51	48774
Kalueang	Miaozigou_MN	Maonan_Pingtang	0.002143	0.001416	1.514	14653
Shan	Tanshishan_LN	Maonan_Pingtang	0.001588	0.001049	1.514	22652
Khuen	Mogushan_Xianbei_IA	Maonan_Pingtang	0.002062	0.001361	1.515	14025
Tibetan_Gannan	Tanshishan_LN	Maonan_Pingtang	0.002162	0.001426	1.516	22568
BaBanQinCen	Ulchi	Maonan_Pingtang	0.001311	0.000865	1.516	39080
Naxi_HGDP	Tanshishan_LN	Maonan_Pingtang	0.001912	0.00126	1.517	22611
Kalueang	Taiwan_Gongguan	Maonan_Pingtang	0.001569	0.001033	1.518	34452
Kalueang	Boshan_EN	Maonan_Pingtang	0.00133	0.000875	1.52	49423
GaoHuaHua	LoLo	Maonan_Pingtang	0.001078	0.000709	1.522	47739
GaoHuaHua	Kinh_HGDP	Maonan_Pingtang	0.000995	0.000654	1.522	48024
BlackTai	Jiaozuoniecun_LBIA	Maonan_Pingtang	0.001111	0.00073	1.522	48774
Han_Jiangsu	Liangdao1_EN	Maonan_Pingtang	0.001834	0.001203	1.524	25513
Nyaw	Luoheguxiang_LBIA	Maonan_Pingtang	0.001081	0.000709	1.525	48703
GaoHuaHua	Pingliangtai_LN	Maonan_Pingtang	0.002194	0.001438	1.526	47556
Miao_Pengshui	Liangdao2_EN	Maonan_Pingtang	0.001243	0.000814	1.528	45602
KarenPwo	Xitoucun_LN	Maonan_Pingtang	0.001545	0.00101	1.53	30773
BaBanQinCen	Tibetan_Gangcha	Maonan_Pingtang	0.001088	0.000711	1.53	39118
AR13-10K	HtinPray	Maonan_Pingtang	0.001605	0.001047	1.532	28904
Han_Zhejiang	Liangdao2_EN	Maonan_Pingtang	0.001683	0.001098	1.532	45325
Dushan	Shui_Guizhou	Maonan_Pingtang	0.001057	0.000689	1.533	31837
BaBanQinCen	Dongxiang_Linxia	Maonan_Pingtang	0.001249	0.000814	1.533	38767
Qihe_EN	Nanjing_Guanzhai	Maonan_Pingtang	0.002202	0.001434	1.536	18845
Yuan	Wanggou_MN	Maonan_Pingtang	0.00111	0.000722	1.536	43869
GaoHuaHua	Visayan	Maonan_Pingtang	0.001546	0.001005	1.537	47678
Kinh_HGDP	Liangdao1_EN	Maonan_Pingtang	0.001698	0.001102	1.541	25565
Dushan	Korean	Maonan_Pingtang	0.00193	0.001252	1.541	31585
Dushan	Han_Hubei	Maonan_Pingtang	0.001872	0.001214	1.542	31435
KarenPadaung	Liangdao2_EN	Maonan_Pingtang	0.001512	0.00098	1.542	45699
Tujia_HGDP	Liangdao2_EN	Maonan_Pingtang	0.001316	0.000853	1.543	45567
Ami	Jinchankou_LN	Maonan_Pingtang	0.001647	0.001064	1.547	37667
Lajia_LN	Liangdao1_EN	Maonan_Pingtang	0.004111	0.002656	1.548	25082
Htin_Mal	Bianbian_EN	Maonan_Pingtang	0.002027	0.001309	1.548	36596
Dai_HGDP	Wanggou_MN	Maonan_Pingtang	0.001025	0.000661	1.55	43809
Dusun	Haojiatai_LBIA	Maonan_Pingtang	0.001503	0.000969	1.551	41830
Blang_Menghai	Tanshishan_LN	Maonan_Pingtang	0.001761	0.001134	1.552	22668
BaBanQinCen	Jinchankou_LN	Maonan_Pingtang	0.004426	0.002848	1.554	27567
Ami	Dacaozi_IA	Maonan_Pingtang	0.001061	0.000683	1.554	51056
BaBanQinCen	Mulam_Luocheng	Maonan_Pingtang	0.000858	0.000552	1.555	38570
PhuLa	Wuqi_EN	Maonan_Pingtang	0.002561	0.001645	1.557	10271
Nyaw	Yumin_EN	Maonan_Pingtang	0.001472	0.000945	1.558	44586
BlackTai	Longtoushan_BA	Maonan_Pingtang	0.001572	0.001009	1.559	30063
Haojiatai_LN	Raojia_Longshan	Maonan_Pingtang	0.001233	0.000791	1.559	39404
Liangdao2_EN	Nanjing_Huangjia	Maonan_Pingtang	0.002141	0.001372	1.56	45227
LaChi	Haojiatai_LN	Maonan_Pingtang	0.001592	0.00102	1.561	39194
Blang	Taiwan_Gongguan	Maonan_Pingtang	0.001672	0.00107	1.562	34440
Liangdao2_EN	Miao_Baila	Maonan_Pingtang	0.001519	0.000973	1.562	45391
BaBanQinCen	Ami	Maonan_Pingtang	0.001272	0.000814	1.563	38381
Vietnamese	Liangdao1_EN	Maonan_Pingtang	0.001576	0.001006	1.566	25530
Dushan	Mongolian_Guizhou	Maonan_Pingtang	0.001311	0.000836	1.568	31805
She_Fujian	Qihe_EN	Maonan_Pingtang	0.001398	0.000888	1.574	19125
Tibetan_Xunhua	Taiwan_Gongguan	Maonan_Pingtang	0.002424	0.001538	1.576	34222
Dushan	Taiwan_Gongguan	Maonan_Pingtang	0.006431	0.004079	1.577	24378
Dusun	Xiaowu_MN	Maonan_Pingtang	0.001484	0.00094	1.578	51804
LoLo	Mogushan_Xianbei_IA	Maonan_Pingtang	0.002518	0.001595	1.579	13959
Qihe_EN	Taiwan_Gongguan	Maonan_Pingtang	0.007829	0.004955	1.58	15573
Dushan	Jinchankou_LN	Maonan_Pingtang	0.006559	0.00415	1.58	22611
Dushan	Nanjing_Hongzhuan	Maonan_Pingtang	0.002169	0.001373	1.58	31431
GaoHuaHua	Jinchankou_LN	Maonan_Pingtang	0.004121	0.002606	1.581	34207
Dai_HGDP	Xiaojingshan_EN	Maonan_Pingtang	0.001212	0.000766	1.583	31015
Malaysia_Jehai	Haojiatai_LN	Maonan_Pingtang	0.004479	0.002828	1.584	39149
Dushan	BoY	Maonan_Pingtang	0.002039	0.001285	1.587	31488
Mogolian_HGDP	Liangdao1_EN	Maonan_Pingtang	0.002093	0.001316	1.59	25652
AR14K	Atayal	Maonan_Pingtang	0.002059	0.001295	1.59	30596
BlackTai	Boshan_EN	Maonan_Pingtang	0.001405	0.000884	1.59	49216
Blang	Liangdao2_EN	Maonan_Pingtang	0.001598	0.001005	1.591	45682
Cham	Wuqi_EN	Maonan_Pingtang	0.002587	0.001621	1.596	10353
Ami	Wadian_LN	Maonan_Pingtang	0.00115	0.00072	1.596	52302
China_Tianyuan	Tanshishan_LN	Maonan_Pingtang	0.006168	0.003862	1.597	21628
GaoHuaHua	Tay	Maonan_Pingtang	0.000934	0.000585	1.597	47796
Muong	Xiaojingshan_EN	Maonan_Pingtang	0.001263	0.00079	1.598	30963
Papuan.DG	Tanshishan_LN	Maonan_Pingtang	0.003741	0.002339	1.6	22488
Atayal	Miao_Baila	Maonan_Pingtang	0.000692	0.000432	1.602	52758
AR14K	Kalueang	Maonan_Pingtang	0.001515	0.000945	1.604	30876
HtinPray	Pingliangtai_LN	Maonan_Pingtang	0.001053	0.000656	1.604	52802
Taiwan_Gongguan	Nanjing_Qianjia	Maonan_Pingtang	0.001604	0.000999	1.605	34309
Laotian	Taiwan_Gongguan	Maonan_Pingtang	0.001077	0.000671	1.606	34875
Liangdao2_EN	Mebrak_2125BP	Maonan_Pingtang	0.005648	0.003515	1.607	30125
Denisova	Taiwan_Gongguan	Maonan_Pingtang	0.005645	0.003512	1.607	33104
BaBanQinCen	Daur_HGDP	Maonan_Pingtang	0.001328	0.000826	1.608	38752
Phutai	Jinchankou_LN	Maonan_Pingtang	0.001529	0.00095	1.609	37940
Visayan	Miao_Baila	Maonan_Pingtang	0.000668	0.000415	1.609	52634
Han_Shanghai	Liangdao2_EN	Maonan_Pingtang	0.002505	0.001555	1.611	45129
Miao_HGDP	Taiwan_Gongguan	Maonan_Pingtang	0.001549	0.000961	1.612	34325
BlackTai	Jinchankou_LN	Maonan_Pingtang	0.001663	0.001032	1.612	37760
PaThen	Tanshishan_LN	Maonan_Pingtang	0.001965	0.001217	1.615	22441
HmongDaw	Kankanaey	Maonan_Pingtang	0.000655	0.000404	1.619	52604
Mixe.DG	Tanshishan_LN	Maonan_Pingtang	0.003939	0.002431	1.62	22253
GaoHuaHua	Haminmangha_MN	Maonan_Pingtang	0.004486	0.002767	1.621	28739
Lue	Xiaogao_EN	Maonan_Pingtang	0.001417	0.000874	1.621	46439
Han_Jiangsu	Htin_Mal	Maonan_Pingtang	0.000653	0.000403	1.621	52512
HmongNjua	Mogushan_Xianbei_IA	Maonan_Pingtang	0.002999	0.001849	1.622	13968
GaoHuaHua	Lajia_LN	Maonan_Pingtang	0.002481	0.00153	1.622	47036
Haojiatai_LBIA	Chuanyun_H	Maonan_Pingtang	0.007483	0.004608	1.624	14979
Dushan	Chuanqing_Bijie	Maonan_Pingtang	0.001461	0.000899	1.625	31603
Baojianshan	Erdaojingzi_LN	Maonan_Pingtang	0.004551	0.0028	1.625	36597
Mongolian_Guizhou	Liangdao2_EN	Maonan_Pingtang	0.001167	0.000717	1.626	45802
Han_Zhejiang	Liangdao1_EN	Maonan_Pingtang	0.002225	0.001367	1.627	25451
LoLo	Chuanyun_H	Maonan_Pingtang	0.002237	0.001374	1.628	18185
Mixe.DG	Taiwan_Gongguan	Maonan_Pingtang	0.003576	0.002194	1.63	33823
Wa_Cangyuan	Taiwan_Gongguan	Maonan_Pingtang	0.001793	0.0011	1.631	34436
Han_Shanghai	Taiwan_Gongguan	Maonan_Pingtang	0.002855	0.001749	1.632	34017
Phuan	Longtoushan_BA	Maonan_Pingtang	0.00145	0.000888	1.633	30105
Phuan	Jiaozuoniecun_LBIA	Maonan_Pingtang	0.001106	0.000677	1.634	48795
Tay	Xitoucun_LN	Maonan_Pingtang	0.001275	0.000779	1.636	30609
Longlin	Haojiatai_LBIA	Maonan_Pingtang	0.009046	0.005527	1.637	10828
Nyaw	Xiaojingshan_EN	Maonan_Pingtang	0.001448	0.000883	1.639	31118
Dongxiang_Linxia	Taiwan_Gongguan	Maonan_Pingtang	0.001836	0.001119	1.64	34562
Russia_Kostenki14	Tanshishan_LN	Maonan_Pingtang	0.005765	0.003513	1.641	22401
Luoheguxiang_LBIA	Xitoucun_LN	Maonan_Pingtang	0.004068	0.002475	1.643	28497
Kankanaey	Jinchankou_LN	Maonan_Pingtang	0.001968	0.001196	1.645	37482
Ede	Xiaogao_EN	Maonan_Pingtang	0.001667	0.001013	1.646	46659
Ede	Luoheguxiang_LBIA	Maonan_Pingtang	0.001283	0.000778	1.65	48708
Shimao_LN	Liangdao2_EN	Maonan_Pingtang	0.003703	0.002242	1.651	44774
Phutai	Jiaozuoniecun_LBIA	Maonan_Pingtang	0.001242	0.000752	1.651	48979
GaoHuaHua	Soa	Maonan_Pingtang	0.001096	0.000663	1.654	48405
BaBanQinCen	HmongNjua	Maonan_Pingtang	0.001519	0.000917	1.657	38365
Htin_Mal	Jiaozuoniecun_LBIA	Maonan_Pingtang	0.001572	0.000948	1.657	48304
Ede	Korean	Maonan_Pingtang	0.000596	0.000359	1.659	53193
Nyaw	Liangdao1_EN	Maonan_Pingtang	0.002037	0.001226	1.661	25639
Soa	Haojiatai_LN	Maonan_Pingtang	0.001378	0.00083	1.661	39821
Han_Shanghai	Phutai	Maonan_Pingtang	0.000827	0.000498	1.661	52953
Atayal	Mogushan_Xianbei_IA	Maonan_Pingtang	0.00337	0.002027	1.662	13955
Lue	Tanshishan_LN	Maonan_Pingtang	0.001746	0.00105	1.662	22535
GaoHuaHua	Erdaojingzi_LN	Maonan_Pingtang	0.003379	0.002033	1.662	41393
BaBanQinCen	Mongol_Minorities	Maonan_Pingtang	0.001411	0.000848	1.663	38882
GaoHuaHua	Mulam_Luocheng	Maonan_Pingtang	0.000814	0.000489	1.663	48106
Wadian_LN	Liangdao1_EN	Maonan_Pingtang	0.004725	0.002839	1.664	25245
GaoHuaHua	Tagalog	Maonan_Pingtang	0.001316	0.000791	1.664	47786
Murut	Wadian_LN	Maonan_Pingtang	0.00125	0.000751	1.664	52217
Khmu	Miaozigou_MN	Maonan_Pingtang	0.002539	0.001523	1.667	14625
AR14K	Htin_Mal	Maonan_Pingtang	0.002086	0.001252	1.667	30504
Haojiatai_LBIA	Liangdao2_EN	Maonan_Pingtang	0.005364	0.003217	1.667	36407
Bru	Xiaojingshan_EN	Maonan_Pingtang	0.001606	0.000963	1.668	31161
Maonan_Huanjiang	Erdaojingzi_LN	Maonan_Pingtang	0.000909	0.000545	1.668	45484
Laotian	Erdaojingzi_LN	Maonan_Pingtang	0.000798	0.000478	1.668	46160
Dai_HGDP	Tanshishan_LN	Maonan_Pingtang	0.001661	0.000995	1.669	22543
Malaysia_Jehai	GaoHuaHua	Maonan_Pingtang	0.00372	0.002229	1.669	47608
Yuan	Boshan_EN	Maonan_Pingtang	0.001463	0.000876	1.669	49301
Mang	Haminmangha_MN	Maonan_Pingtang	0.002205	0.001316	1.675	31680
BaBanQinCen	Jiaozuoniecun_LBIA	Maonan_Pingtang	0.003619	0.00216	1.675	35601
Dushan	Nanjing_Xique	Maonan_Pingtang	0.002252	0.001341	1.679	31464
Malaysia_Jehai	Erdaojingzi_LN	Maonan_Pingtang	0.004231	0.00252	1.679	45073
Soa	Jiaozuoniecun_LBIA	Maonan_Pingtang	0.001258	0.000749	1.679	49188
Han_Shanghai	Qihe_EN	Maonan_Pingtang	0.003988	0.002374	1.68	18749
Malaysia_Jehai	Tanshishan_LN	Maonan_Pingtang	0.00631	0.003753	1.681	22344
Chokhopani_2700BP	Atayal	Maonan_Pingtang	0.002016	0.0012	1.681	52399
Longlin	Wadian_LN	Maonan_Pingtang	0.006311	0.003753	1.682	12757
Wuqi_EN	Taiwan_Hanben	Maonan_Pingtang	0.0033	0.001961	1.683	10275
BaBanQinCen	Miao_Hele	Maonan_Pingtang	0.001361	0.000808	1.685	38506
BaBanQinCen	Buryat_Zakamensky	Maonan_Pingtang	0.001735	0.001029	1.686	38624
GaoHuaHua	Haojiatai_LBIA	Maonan_Pingtang	0.004044	0.002397	1.687	38280
Dong_Hunan	Liangdao2_EN	Maonan_Pingtang	0.000996	0.00059	1.688	46106
Dusun	Longtoushan_BA	Maonan_Pingtang	0.001799	0.001061	1.696	29973
Wanggou_MN	Liangdao1_EN	Maonan_Pingtang	0.005903	0.003479	1.697	21422
Dushan	Nanjing_Guanzhai	Maonan_Pingtang	0.001926	0.001134	1.697	31485
Mlabri	Kankanaey	Maonan_Pingtang	0.001132	0.000667	1.697	52035
Bru	Xiaowu_MN	Maonan_Pingtang	0.001655	0.000975	1.697	52231
Dushan	Mogolian_HGDP	Maonan_Pingtang	0.002083	0.001226	1.699	31708
Chuanyun_H	Miao_Baila	Maonan_Pingtang	0.002451	0.001439	1.703	18214
PhuLa	Chuanyun_H	Maonan_Pingtang	0.002098	0.001232	1.703	18246
Malaysia_Jehai	Xitoucun_LN	Maonan_Pingtang	0.005003	0.002931	1.707	30421
Longlin	Hmong	Maonan_Pingtang	0.002747	0.001609	1.708	12891
Russia_MA1_HG	Chuanyun_H	Maonan_Pingtang	0.009387	0.005495	1.708	13345
Dushan	Japanese_HGDP	Maonan_Pingtang	0.00156	0.000913	1.709	32069
Mlabri	Jinchankou_LN	Maonan_Pingtang	0.00322	0.001878	1.714	37200
Kalueang	Wuqi_EN	Maonan_Pingtang	0.002999	0.001748	1.715	10343
Tay	Miaozigou_MN	Maonan_Pingtang	0.00209	0.001218	1.715	14523
Luoheguxiang_LBIA	Qihe_EN	Maonan_Pingtang	0.006657	0.003882	1.715	17618
Longlin	Dai_HGDP	Maonan_Pingtang	0.002522	0.001468	1.718	12900
Russia_MA1_HG	Raojia_Longshan	Maonan_Pingtang	0.001646	0.000956	1.721	37867
PaThen	Liangdao2_EN	Maonan_Pingtang	0.001811	0.001052	1.721	45224
Cong	Taiwan_Gongguan	Maonan_Pingtang	0.001846	0.00107	1.725	34341
Dongjia_Kaili	Xiaogao_EN	Maonan_Pingtang	0.00162	0.000939	1.725	46287
GaoHuaHua	Phuan	Maonan_Pingtang	0.001136	0.000658	1.726	48030
GaoHuaHua	Saek	Maonan_Pingtang	0.001155	0.000669	1.726	48223
LoLo	Liangdao1_EN	Maonan_Pingtang	0.00213	0.001233	1.727	25452
Kalueang	Liangdao1_EN	Maonan_Pingtang	0.001977	0.001144	1.728	25663
Yumin_EN	Tanshishan_LN	Maonan_Pingtang	0.006411	0.003701	1.732	21120
Tujia_HGDP	Liangdao1_EN	Maonan_Pingtang	0.001823	0.001052	1.732	25600
AR13-10K	Nyaw	Maonan_Pingtang	0.001502	0.000867	1.734	28921
Lahu_HGDP	Mogushan_Xianbei_IA	Maonan_Pingtang	0.003035	0.001749	1.735	14000
Tibetan_Nagqu	Liangdao1_EN	Maonan_Pingtang	0.002382	0.001371	1.737	25604
Haminmangha_MN	Liangdao2_EN	Maonan_Pingtang	0.006656	0.003832	1.737	27449
Manchu_Guizhou	Liangdao1_EN	Maonan_Pingtang	0.001506	0.000866	1.74	25907
Atayal	Haojiatai_LN	Maonan_Pingtang	0.002028	0.001166	1.74	39286
Russia_Kostenki14	Taiwan_Gongguan	Maonan_Pingtang	0.005489	0.003149	1.743	34132
Hmong	Atayal	Maonan_Pingtang	0.000703	0.000402	1.747	52874
PhaFaen_Hoabinhian	Erdaojingzi_LN	Maonan_Pingtang	0.0066	0.003768	1.752	17889
Jiaozuoniecun_LBIA	Taiwan_Gongguan	Maonan_Pingtang	0.004977	0.002842	1.752	31848
Khuen	Xitoucun_LN	Maonan_Pingtang	0.00139	0.000793	1.753	30684
BaBanQinCen	Hui_Guizhou	Maonan_Pingtang	0.001049	0.000598	1.754	39299
Dushan	Gejia_Kaili	Maonan_Pingtang	0.001871	0.001066	1.756	31525
Bru	Tanshishan_LN	Maonan_Pingtang	0.002125	0.001207	1.761	22655
Cambodian	Tanshishan_LN	Maonan_Pingtang	0.001989	0.00113	1.761	22685
GaoHuaHua	Htin_Mal	Maonan_Pingtang	0.001515	0.00086	1.761	47531
GaoHuaHua	Mogushan_Xianbei_IA	Maonan_Pingtang	0.006988	0.003966	1.762	12775
Longlin	Miao_Hele	Maonan_Pingtang	0.002857	0.001619	1.764	12895
Maonan_Huanjiang	Xiaogao_EN	Maonan_Pingtang	0.001199	0.000679	1.764	46536
Shimao_LN	Qihe_EN	Maonan_Pingtang	0.006163	0.003493	1.765	18624
Lahu_Lancang	Chuanyun_H	Maonan_Pingtang	0.002689	0.001521	1.767	18268
Sila	Liangdao2_EN	Maonan_Pingtang	0.002007	0.001136	1.767	45347
Tanshishan_LN	DevilsCave_N	Maonan_Pingtang	0.005133	0.002903	1.768	22364
Baojianshan	Han_Shanghai	Maonan_Pingtang	0.002827	0.001599	1.768	41407
Tibetan_Nagqu	Liangdao2_EN	Maonan_Pingtang	0.001893	0.00107	1.769	45601
Han_Guizhou	Liangdao1_EN	Maonan_Pingtang	0.001286	0.000725	1.773	26005
LaChi	Xiaowu_MN	Maonan_Pingtang	0.001824	0.001028	1.774	51565
Mlabri	Xitoucun_LN	Maonan_Pingtang	0.003059	0.001719	1.78	30261
Longlin	Nanjing_Hongzhuan	Maonan_Pingtang	0.003881	0.002179	1.781	12823
Htin_Mal	Jinchankou_LN	Maonan_Pingtang	0.002318	0.001301	1.781	37403
HtinPray	Dacaozi_IA	Maonan_Pingtang	0.001389	0.00078	1.781	51337
Soa	Mogushan_Xianbei_IA	Maonan_Pingtang	0.002635	0.001479	1.782	14137
Dacaozi_IA	Liangdao2_EN	Maonan_Pingtang	0.003772	0.002116	1.782	43933
Giarai	Wanggou_MN	Maonan_Pingtang	0.001369	0.000767	1.784	44106
Dushan	Longtoushan_BA	Maonan_Pingtang	0.007216	0.004044	1.785	18648
Nyaw	Chuanyun_H	Maonan_Pingtang	0.002364	0.001324	1.786	18332
Lue	Liangdao1_EN	Maonan_Pingtang	0.001912	0.001071	1.786	25531
Htin_Mal	Longtoushan_BA	Maonan_Pingtang	0.002405	0.001347	1.786	29810
Taiwan_Hanben	Mebrak_2125BP	Maonan_Pingtang	0.00212	0.001187	1.786	34928
Hmong	Qihe_EN	Maonan_Pingtang	0.00245	0.00137	1.788	18910
BaBanQinCen	Russia_Shamanka_Eneolithic	Maonan_Pingtang	0.002194	0.001226	1.79	38501
Dushan	Oroqen_HGDP	Maonan_Pingtang	0.002148	0.001199	1.791	31810
China_Tianyuan	Ami	Maonan_Pingtang	0.001948	0.001088	1.791	46802
Haminmangha_MN	Qihe_EN	Maonan_Pingtang	0.010266	0.005728	1.792	11581
Mongolian_Guizhou	Tanshishan_LN	Maonan_Pingtang	0.00156	0.00087	1.792	22673
Maonan_Huanjiang	Taiwan_Gongguan	Maonan_Pingtang	0.001338	0.000746	1.792	34379
Lahu	Xitoucun_LN	Maonan_Pingtang	0.001603	0.000893	1.795	30854
Longlin	Maonan_Huanjiang	Maonan_Pingtang	0.00209	0.001163	1.798	12909
Murut	Xiaojingshan_EN	Maonan_Pingtang	0.001794	0.000997	1.798	30945
LoLo	Xiaogao_EN	Maonan_Pingtang	0.00175	0.000973	1.798	46244
Russia_Kostenki14	Wuqi_EN	Maonan_Pingtang	0.010933	0.006071	1.801	10225
Wanggou_MN	Liangdao2_EN	Maonan_Pingtang	0.004454	0.002472	1.801	37747
Han_Hubei	HtinPray	Maonan_Pingtang	0.000737	0.000409	1.801	52987
Han_Jiangsu	Mlabri	Maonan_Pingtang	0.001069	0.000593	1.802	52287
KarenPwo	Atayal	Maonan_Pingtang	0.000772	0.000428	1.802	53039
Khmu	Tanshishan_LN	Maonan_Pingtang	0.002105	0.001168	1.803	22597
Li_Hainan	Wuqi_EN	Maonan_Pingtang	0.001708	0.000947	1.804	10604
Han_Zhejiang	Xitoucun_LN	Maonan_Pingtang	0.001913	0.001061	1.804	30565
PhaFaen_Hoabinhian	Bianbian_EN	Maonan_Pingtang	0.009356	0.005181	1.806	13887
AR13-10K	LaChi	Maonan_Pingtang	0.001877	0.001039	1.807	28698
Chuanyun_H	Liangdao1_EN	Maonan_Pingtang	0.009127	0.005037	1.812	11870
Mulam_Luocheng	Mogushan_Xianbei_IA	Maonan_Pingtang	0.002023	0.001114	1.815	14063
Ami	Haminmangha_MN	Maonan_Pingtang	0.00214	0.001177	1.818	31768
Qihe_EN	Mebrak_2125BP	Maonan_Pingtang	0.00971	0.005338	1.819	12808
BaBanQinCen	Dacaozi_IA	Maonan_Pingtang	0.003249	0.001786	1.819	37209
GaoHuaHua	HtinPray	Maonan_Pingtang	0.001535	0.000843	1.82	48098
Dushan	Yi_HGDP	Maonan_Pingtang	0.001872	0.001028	1.821	31714
Kinh_HGDP	Taiwan_Gongguan	Maonan_Pingtang	0.001765	0.000969	1.821	34348
Maonan_Huanjiang	Yumin_EN	Maonan_Pingtang	0.001305	0.000717	1.821	44521
Kalueang	Xiaojingshan_EN	Maonan_Pingtang	0.001559	0.000856	1.822	31130
Cong	Liangdao2_EN	Maonan_Pingtang	0.00164	0.0009	1.822	45475
GaoHuaHua	KhoMu	Maonan_Pingtang	0.001435	0.000787	1.823	47931
Phutai	Shimao_LN	Maonan_Pingtang	0.001215	0.000666	1.824	52525
Dushan	Boshan_EN	Maonan_Pingtang	0.006214	0.0034	1.827	30821
Dusun	Wanggou_MN	Maonan_Pingtang	0.001482	0.000811	1.828	43676
Mongol_Uuld	Tanshishan_LN	Maonan_Pingtang	0.002295	0.001251	1.835	22841
Lawa_Western	Wuqi_EN	Maonan_Pingtang	0.00392	0.002134	1.836	10324
Longlin	HmongDaw	Maonan_Pingtang	0.003323	0.00181	1.836	12860
BlackTai	Liangdao1_EN	Maonan_Pingtang	0.002216	0.001207	1.836	25546
Lawa_Western	Xitoucun_LN	Maonan_Pingtang	0.001909	0.00104	1.836	30752
BaBanQinCen	Bianbian_EN	Maonan_Pingtang	0.005016	0.002729	1.838	30487
Mang	Mogushan_Xianbei_IA	Maonan_Pingtang	0.003197	0.001739	1.839	13967
Chokhopani_2700BP	LoLo	Maonan_Pingtang	0.001676	0.000912	1.839	52354
Laotian	Miaozigou_MN	Maonan_Pingtang	0.001667	0.000906	1.84	14831
Tibetan_Shigatse	Tanshishan_LN	Maonan_Pingtang	0.002456	0.001333	1.842	22661
Dushan	Negidal	Maonan_Pingtang	0.003153	0.001712	1.842	31406
Dusun	Chuanyun_H	Maonan_Pingtang	0.002633	0.001427	1.845	18259
Banlashan_MN	Tanshishan_LN	Maonan_Pingtang	0.005668	0.003072	1.845	22286
Dushan	Baoan_Jishishan	Maonan_Pingtang	0.001936	0.001048	1.848	31874
Cambodian	Taiwan_Gongguan	Maonan_Pingtang	0.001957	0.001059	1.848	34563
Yuan	Erdaojingzi_LN	Maonan_Pingtang	0.001438	0.000778	1.848	45492
BaBanQinCen	Nanjing_Xique	Maonan_Pingtang	0.001752	0.000947	1.849	38341
Baojianshan	CoLao	Maonan_Pingtang	0.002004	0.001083	1.851	41491
Tagalog	Miaozigou_MN	Maonan_Pingtang	0.003244	0.001749	1.854	14542
Baojianshan	Mulam_Luocheng	Maonan_Pingtang	0.001315	0.000709	1.854	41853
China_Tianyuan	Miaozigou_MN	Maonan_Pingtang	0.009712	0.00523	1.857	13159
CoLao	Xitoucun_LN	Maonan_Pingtang	0.001876	0.00101	1.858	30488
BaBanQinCen	Chuanqing_Bijie	Maonan_Pingtang	0.001203	0.000647	1.859	38498
Bru	Haojiatai_LBIA	Maonan_Pingtang	0.001901	0.001023	1.859	42151
Denisova	Longtoushan_BA	Maonan_Pingtang	0.006631	0.00356	1.863	28942
Murut	Xiaogao_EN	Maonan_Pingtang	0.001907	0.001024	1.863	46296
Nyaw	Haojiatai_LBIA	Maonan_Pingtang	0.001661	0.000891	1.864	42074
Maonan_Huanjiang	Tanshishan_LN	Maonan_Pingtang	0.0015	0.000804	1.865	22573
BlackTai	Haojiatai_LBIA	Maonan_Pingtang	0.001871	0.001003	1.865	41908
HtinPray	Longtoushan_BA	Maonan_Pingtang	0.002168	0.001162	1.866	30149
Dushan	Nanjing_Huangjia	Maonan_Pingtang	0.002784	0.001492	1.866	31385
Bru	Miaozigou_MN	Maonan_Pingtang	0.003009	0.001612	1.867	14687
Xiaowu_MN	Qihe_EN	Maonan_Pingtang	0.008152	0.00436	1.87	18531
PaThen	Qihe_EN	Maonan_Pingtang	0.00293	0.001567	1.87	18821
LaChi	Xiaojingshan_EN	Maonan_Pingtang	0.001944	0.00104	1.87	30829
Lajia_LN	Xitoucun_LN	Maonan_Pingtang	0.003802	0.002032	1.871	30140
Dao	Liangdao2_EN	Maonan_Pingtang	0.001584	0.000847	1.871	45345
Htin_Mal	Tanshishan_LN	Maonan_Pingtang	0.002622	0.001399	1.874	22353
Wuqi_EN	Miao_Hele	Maonan_Pingtang	0.003388	0.001806	1.876	10283
Nyaw	Xiaowu_MN	Maonan_Pingtang	0.00164	0.000874	1.877	52132
LaChi	Qihe_EN	Maonan_Pingtang	0.002903	0.001546	1.878	18801
HtinPray	Liangdao2_EN	Maonan_Pingtang	0.002064	0.001099	1.878	45627
Russia_MA1_HG	GaoHuaHua	Maonan_Pingtang	0.005008	0.002664	1.879	34445
Mon	Tanshishan_LN	Maonan_Pingtang	0.001541	0.000819	1.881	23310
Saek	Xiaogao_EN	Maonan_Pingtang	0.0017	0.000904	1.881	46707
BlackTai	Taiwan_Gongguan	Maonan_Pingtang	0.001998	0.001061	1.882	34312
Atayal	Miao_Jiancao	Maonan_Pingtang	0.000703	0.000373	1.883	52987
Kankanaey	Wuqi_EN	Maonan_Pingtang	0.004025	0.002136	1.884	10206
Mlabri	Korean	Maonan_Pingtang	0.00125	0.000664	1.884	52340
BaBanQinCen	KarenSkaw	Maonan_Pingtang	0.001643	0.000871	1.885	38581
Khmu	Xiaowu_MN	Maonan_Pingtang	0.001778	0.000943	1.886	52065
Blang	Wuqi_EN	Maonan_Pingtang	0.003427	0.001816	1.887	10308
Baojianshan	Taiwan_Gongguan	Maonan_Pingtang	0.006718	0.00356	1.887	30296
HtinPray	Luoheguxiang_LBIA	Maonan_Pingtang	0.001643	0.000869	1.89	48657
Dushan	Yugur_Sunan	Maonan_Pingtang	0.001769	0.000936	1.891	32046
Yuan	Miaozigou_MN	Maonan_Pingtang	0.002567	0.001357	1.892	14610
Ami	Haojiatai_LN	Maonan_Pingtang	0.001696	0.000896	1.893	39384
Kalueang	Chuanyun_H	Maonan_Pingtang	0.002596	0.00137	1.894	18343
Maonan_Huanjiang	Shimao_LN	Maonan_Pingtang	0.000963	0.000508	1.895	52362
Han_Hubei	Giarai	Maonan_Pingtang	0.000663	0.00035	1.896	53168
Saek	Wanggou_MN	Maonan_Pingtang	0.001494	0.000786	1.9	44036
Saek	Taiwan_Gongguan	Maonan_Pingtang	0.001801	0.000947	1.902	34474
Dushan	Dong_Hunan	Maonan_Pingtang	0.001283	0.000674	1.903	32012
Lajia_LN	Tanshishan_LN	Maonan_Pingtang	0.005082	0.002666	1.906	22154
Han_Zhejiang	Qihe_EN	Maonan_Pingtang	0.002966	0.001554	1.909	18839
TibetanHO_Yunnan	Liangdao1_EN	Maonan_Pingtang	0.003273	0.001713	1.91	25421
Atayal	Miao_Hele	Maonan_Pingtang	0.000754	0.000394	1.913	52911
Longlin	She_HGDP	Maonan_Pingtang	0.002817	0.001471	1.915	12884
Muong	Boshan_EN	Maonan_Pingtang	0.001485	0.000775	1.915	49075
Yumin_EN	Liangdao1_EN	Maonan_Pingtang	0.007829	0.004086	1.916	23572
Longlin	Dacaozi_IA	Maonan_Pingtang	0.007522	0.003924	1.917	12519
Mulam_Luocheng	Chuanyun_H	Maonan_Pingtang	0.001821	0.00095	1.917	18294
Naxi_HGDP	Qihe_EN	Maonan_Pingtang	0.002861	0.001491	1.918	18960
Dushan	Xijia_Kaili	Maonan_Pingtang	0.002016	0.001051	1.918	31544
KhoMu	Mogushan_Xianbei_IA	Maonan_Pingtang	0.003081	0.001605	1.919	13996
LoLo	Tanshishan_LN	Maonan_Pingtang	0.002389	0.001245	1.92	22467
Mogolian_HGDP	Tanshishan_LN	Maonan_Pingtang	0.002388	0.001244	1.92	22620
Maonan_Huanjiang	Liangdao1_EN	Maonan_Pingtang	0.001595	0.000828	1.925	25601
Hui_Guizhou	Liangdao2_EN	Maonan_Pingtang	0.001418	0.000736	1.927	46473
Dushan	Russia_Shamanka_EBA	Maonan_Pingtang	0.005714	0.002963	1.928	28388
PhuLa	Xitoucun_LN	Maonan_Pingtang	0.001576	0.000817	1.928	30646
Saek	Wadian_LN	Maonan_Pingtang	0.001273	0.00066	1.928	52722
Chokhopani_2700BP	Xitoucun_LN	Maonan_Pingtang	0.005779	0.002996	1.929	30367
Dushan	Ilocano	Maonan_Pingtang	0.003579	0.001856	1.929	31265
Phutai	Tanshishan_LN	Maonan_Pingtang	0.002216	0.001148	1.93	22630
Dushan	CoLao	Maonan_Pingtang	0.002268	0.001175	1.931	31396
HmongDaw	Taiwan_Gongguan	Maonan_Pingtang	0.002194	0.001136	1.931	34251
Yuan	Yumin_EN	Maonan_Pingtang	0.001713	0.000887	1.931	44525
Dusun	Shimao_LN	Maonan_Pingtang	0.001463	0.000757	1.932	52136
LoLo	DevilsCave_N	Maonan_Pingtang	0.001401	0.000725	1.932	52492
IuMien	Wuqi_EN	Maonan_Pingtang	0.003181	0.001646	1.933	10278
BaBanQinCen	Htin_Mal	Maonan_Pingtang	0.001809	0.000936	1.933	38167
Khonmueang	Chuanyun_H	Maonan_Pingtang	0.001822	0.000942	1.935	18510
Phuan	Wanggou_MN	Maonan_Pingtang	0.001343	0.000693	1.936	43830
Khmu	Mogushan_Xianbei_IA	Maonan_Pingtang	0.003203	0.001654	1.937	14046
Mulam_Luocheng	Qihe_EN	Maonan_Pingtang	0.001894	0.000978	1.937	18936
AR14K	Phutai	Maonan_Pingtang	0.001754	0.000905	1.937	30880
BaBanQinCen	Nanai	Maonan_Pingtang	0.001822	0.00094	1.938	38624
Liangdao1_EN	Raojia_Longshan	Maonan_Pingtang	0.002173	0.001121	1.939	25501
Nung	Longtoushan_BA	Maonan_Pingtang	0.001628	0.00084	1.939	29961
HtinPray	Liangdao1_EN	Maonan_Pingtang	0.002731	0.001408	1.94	25603
Hmong	Taiwan_Hanben	Maonan_Pingtang	0.000661	0.000341	1.941	52963
BaBanQinCen	Mongolian_Guizhou	Maonan_Pingtang	0.001167	0.0006	1.944	38731
Nung	Taiwan_Gongguan	Maonan_Pingtang	0.001649	0.000847	1.945	34262
LaChi	HmongNjua	Maonan_Pingtang	0.0008	0.000411	1.945	52583
Nung	Haminmangha_MN	Maonan_Pingtang	0.001637	0.000842	1.946	31736
Lawa_Western	Liangdao2_EN	Maonan_Pingtang	0.002054	0.001056	1.946	45622
Htin_Mal	Luoheguxiang_LBIA	Maonan_Pingtang	0.00188	0.000966	1.946	48091
Atayal	Shimao_LN	Maonan_Pingtang	0.001823	0.000936	1.948	52044
Baojianshan	Jinchankou_LN	Maonan_Pingtang	0.007054	0.003618	1.949	29816
Soa	Shimao_LN	Maonan_Pingtang	0.001347	0.000691	1.949	52751
Han_Guizhou	Tanshishan_LN	Maonan_Pingtang	0.001359	0.000696	1.953	22951
BaBanQinCen	IuMien	Maonan_Pingtang	0.001458	0.000746	1.954	38452
Baojianshan	Jiaozuoniecun_LBIA	Maonan_Pingtang	0.005212	0.002667	1.954	38543
Dushan	Khuen	Maonan_Pingtang	0.001974	0.001009	1.956	31612
HaNhi	Liangdao2_EN	Maonan_Pingtang	0.001839	0.00094	1.957	45446
AR14K	Visayan	Maonan_Pingtang	0.002504	0.001277	1.961	30632
Chokhopani_2700BP	Lue	Maonan_Pingtang	0.001692	0.000862	1.963	52626
Giarai	Boshan_EN	Maonan_Pingtang	0.001773	0.000903	1.964	49579
Boshan_EN	Tanshishan_LN	Maonan_Pingtang	0.007334	0.003733	1.965	21977
BoY	Taiwan_Gongguan	Maonan_Pingtang	0.002307	0.001174	1.965	34209
Malaysia_Jehai	BaBanQinCen	Maonan_Pingtang	0.005094	0.002591	1.966	38198
LaChi	Boshan_EN	Maonan_Pingtang	0.001996	0.001015	1.967	48884
Qihe_EN	Russia_UstIda_EBA	Maonan_Pingtang	0.00878	0.004462	1.968	13846
Khmu	Liangdao1_EN	Maonan_Pingtang	0.002401	0.001219	1.97	25609
PaThen	Miaozigou_MN	Maonan_Pingtang	0.002997	0.00152	1.972	14487
Han_Gansu	Liangdao2_EN	Maonan_Pingtang	0.00141	0.000715	1.972	46411
BaBanQinCen	Longlin	Maonan_Pingtang	0.008404	0.00426	1.973	11413
Phuan	Mogushan_Xianbei_IA	Maonan_Pingtang	0.002817	0.001428	1.973	14038
China_Tianyuan	Dao	Maonan_Pingtang	0.001698	0.000861	1.974	46788
Tujia_Qianjiang	Tanshishan_LN	Maonan_Pingtang	0.001468	0.000743	1.976	22828
Chuanyun_H	Mebrak_2125BP	Maonan_Pingtang	0.010675	0.00539	1.98	12240
Xiaowu_MN	Chuanyun_H	Maonan_Pingtang	0.008848	0.004468	1.98	17888
Xijia_Kaili	Chuanyun_H	Maonan_Pingtang	0.00265	0.001337	1.981	18247
Longlin	Miao_Baila	Maonan_Pingtang	0.003417	0.001724	1.982	12850
Pingliangtai_LN	Xitoucun_LN	Maonan_Pingtang	0.003778	0.001905	1.983	30427
Longlin	Ami	Maonan_Pingtang	0.003503	0.001765	1.985	12860
Lahu_Lancang	Liangdao2_EN	Maonan_Pingtang	0.00212	0.001068	1.986	45523
Kalmyk	Tanshishan_LN	Maonan_Pingtang	0.002592	0.001305	1.987	22929
Mlabri	Russia_UstIda_LN	Maonan_Pingtang	0.002995	0.001507	1.988	47675
Papuan.DG	Haojiatai_LBIA	Maonan_Pingtang	0.003819	0.001921	1.989	41760
HtinPray	Mongolia_N_East	Maonan_Pingtang	0.001827	0.000917	1.992	47639
Qiang_Danba	Mlabri	Maonan_Pingtang	0.001684	0.000845	1.993	52193
Haojiatai_LN	Qihe_EN	Maonan_Pingtang	0.008697	0.004361	1.994	14885
Malaysia_Jehai	Mebrak_2125BP	Maonan_Pingtang	0.007009	0.003513	1.995	34714
Dushan	Dong_Guizhou	Maonan_Pingtang	0.001229	0.000616	1.996	32128
Murut	Miao_Baila	Maonan_Pingtang	0.000727	0.000363	2.001	52718
She_HGDP	Taiwan_Gongguan	Maonan_Pingtang	0.001998	0.000997	2.004	34298
BaBanQinCen	Tibetan_Shigatse	Maonan_Pingtang	0.001791	0.000893	2.005	38681
Naxi_HGDP	Xitoucun_LN	Maonan_Pingtang	0.001864	0.000929	2.006	30767
Muong	Chuanyun_H	Maonan_Pingtang	0.002262	0.001127	2.007	18246
GaoHuaHua	Qihe_EN	Maonan_Pingtang	0.006674	0.00332	2.01	18347
Dushan	Xiaowu_MN	Maonan_Pingtang	0.00679	0.003378	2.01	30941
Tibetan_Lhasa	Taiwan_Gongguan	Maonan_Pingtang	0.002443	0.001215	2.01	34495
Dongjia_Kaili	Visayan	Maonan_Pingtang	0.000849	0.000422	2.01	52599
LaChi	Russia_Shamanka_EBA	Maonan_Pingtang	0.001807	0.000898	2.011	47555
Dushan	Tibetan_Nagqu	Maonan_Pingtang	0.002521	0.001252	2.014	31656
Mang	Liangdao2_EN	Maonan_Pingtang	0.002381	0.001183	2.014	45308
Htin_Mal	Wanggou_MN	Maonan_Pingtang	0.002039	0.001012	2.016	43398
Kankanaey	Mebrak_2125BP	Maonan_Pingtang	0.002488	0.001233	2.018	34748
China_Tianyuan	Mulam_Luocheng	Maonan_Pingtang	0.001388	0.000688	2.018	47037
HtinPray	Banlashan_MN	Maonan_Pingtang	0.001759	0.000872	2.018	52598
BaBanQinCen	Han_Gansu	Maonan_Pingtang	0.00112	0.000555	2.019	39239
Phutai	Luoheguxiang_LBIA	Maonan_Pingtang	0.001462	0.000724	2.019	48746
Hui_Sichuan	Qihe_EN	Maonan_Pingtang	0.001906	0.000944	2.02	19260
Chuanqing_Bijie	Taiwan_Gongguan	Maonan_Pingtang	0.001736	0.000859	2.02	34337
Khuen	Jinchankou_LN	Maonan_Pingtang	0.001805	0.000893	2.02	37802
Tanshishan_LN	Fofonovo_EN	Maonan_Pingtang	0.007652	0.003783	2.023	19940
Khmu	Erdaojingzi_LN	Maonan_Pingtang	0.001554	0.000768	2.024	45541
Htin_Mal	Mogushan_Xianbei_IA	Maonan_Pingtang	0.003923	0.001937	2.025	13883
Dushan	Caijia_Songlinpo	Maonan_Pingtang	0.002784	0.001375	2.025	31453
Malay	Jinchankou_LN	Maonan_Pingtang	0.00209	0.001031	2.026	37922
Chokhopani_2700BP	Liangdao1_EN	Maonan_Pingtang	0.007576	0.003737	2.027	25281
Dushan	Fofonovo_EN	Maonan_Pingtang	0.006922	0.003415	2.027	27563
Russia_MA1_HG	LaChi	Maonan_Pingtang	0.002541	0.001253	2.028	37661
Russia_Kostenki14	Gejia_Kaili	Maonan_Pingtang	0.001774	0.000875	2.028	52752
Malay	Jiaozuoniecun_LBIA	Maonan_Pingtang	0.001501	0.000738	2.032	48997
Miao_Pengshui	Mlabri	Maonan_Pingtang	0.000981	0.000483	2.032	52435
SouthernThai_AN	Wuqi_EN	Maonan_Pingtang	0.003135	0.001542	2.033	10514
Khmu	Xiaogao_EN	Maonan_Pingtang	0.001994	0.000981	2.033	46579
China_Tianyuan	BaBanQinCen	Maonan_Pingtang	0.00538	0.002644	2.034	36278
CentralThai	Taiwan_Gongguan	Maonan_Pingtang	0.001598	0.000785	2.036	35065
Visayan	Mogushan_Xianbei_IA	Maonan_Pingtang	0.003824	0.001877	2.037	13932
HmongDaw	Taiwan_Hanben	Maonan_Pingtang	0.000733	0.000359	2.038	52867
Papuan.DG	Chuanyun_H	Maonan_Pingtang	0.005612	0.002751	2.04	18222
Kalueang	Haojiatai_LN	Maonan_Pingtang	0.001763	0.000864	2.04	39632
Qihe_EN	Miao_Jiancao	Maonan_Pingtang	0.002599	0.001274	2.041	18961
Phutai	Xiaojingshan_EN	Maonan_Pingtang	0.001679	0.000821	2.043	31153
Phuan	Yumin_EN	Maonan_Pingtang	0.001723	0.000843	2.044	44488
Nyaw	Boshan_EN	Maonan_Pingtang	0.001725	0.000844	2.044	49401
Maonan_Huanjiang	Mebrak_2125BP	Maonan_Pingtang	0.001498	0.000733	2.045	35035
Dai_HGDP	Yumin_EN	Maonan_Pingtang	0.001659	0.000811	2.045	44456
Atayal	Jiaozuoniecun_LBIA	Maonan_Pingtang	0.001989	0.000973	2.045	48520
Atayal	Wanggou_MN	Maonan_Pingtang	0.001983	0.000969	2.046	43593
Luxembourg_Loschbour_published	Raojia_Longshan	Maonan_Pingtang	0.001493	0.00073	2.046	52474
LaChi	Mongolia_N_East	Maonan_Pingtang	0.00176	0.000859	2.048	47199
HmongDaw	Qihe_EN	Maonan_Pingtang	0.003104	0.001514	2.05	18871
Taiwan_Gongguan	DevilsCave_N	Maonan_Pingtang	0.004855	0.002366	2.052	34058
GaoHuaHua	Muong	Maonan_Pingtang	0.001183	0.000576	2.053	47828
Dacaozi_IA	Liangdao1_EN	Maonan_Pingtang	0.005558	0.002704	2.055	24689
Khmu	Xitoucun_LN	Maonan_Pingtang	0.001916	0.000931	2.057	30751
Phutai	Dacaozi_IA	Maonan_Pingtang	0.001273	0.000619	2.057	51441
Dai_HGDP	Haminmangha_MN	Maonan_Pingtang	0.001941	0.000944	2.058	31857
Lue	Haojiatai_LN	Maonan_Pingtang	0.00171	0.000831	2.058	39461
Dushan	Nanjing_Banbian	Maonan_Pingtang	0.002366	0.001148	2.06	31528
LaChi	Bianbian_EN	Maonan_Pingtang	0.002461	0.001195	2.06	36698
Xiaogao_EN	Raojia_Longshan	Maonan_Pingtang	0.001731	0.000841	2.06	46364
Nanai	Tanshishan_LN	Maonan_Pingtang	0.002755	0.001337	2.061	22628
Kalueang	DevilsCave_N	Maonan_Pingtang	0.001383	0.000671	2.062	52997
Ilocano	Erdaojingzi_LN	Maonan_Pingtang	0.002794	0.001354	2.063	44910
Mogolian_HGDP	Qihe_EN	Maonan_Pingtang	0.003258	0.001579	2.064	19002
Longlin	Raojia_Longshan	Maonan_Pingtang	0.003112	0.001506	2.066	12860
Longlin	Mongolia_N_East	Maonan_Pingtang	0.009045	0.004376	2.067	12509
Russia_Ust_Ishim	Chuanyun_H	Maonan_Pingtang	0.007441	0.003601	2.067	17617
Xitoucun_LN	Russia_Shamanka_Eneolithic	Maonan_Pingtang	0.003152	0.001525	2.067	30684
Tibetan_Gangcha	Taiwan_Gongguan	Maonan_Pingtang	0.002093	0.001013	2.067	34876
BlackTai	DevilsCave_N	Maonan_Pingtang	0.00137	0.000663	2.067	52797
Ami	Miao_Hele	Maonan_Pingtang	0.000683	0.00033	2.069	52969
GaoHuaHua	Atayal	Maonan_Pingtang	0.001875	0.000906	2.07	47746
Dai_HGDP	Shimao_LN	Maonan_Pingtang	0.001272	0.000615	2.07	52291
Dong_Guizhou	Tanshishan_LN	Maonan_Pingtang	0.001407	0.000679	2.073	22913
Malaysia_Jehai	Shimao_LN	Maonan_Pingtang	0.004673	0.002254	2.074	51883
Erdaojingzi_LN	Liangdao2_EN	Maonan_Pingtang	0.005433	0.002619	2.075	39406
CoLao	Qihe_EN	Maonan_Pingtang	0.003309	0.001594	2.076	18799
Phuan	Xiaojingshan_EN	Maonan_Pingtang	0.001693	0.000816	2.076	31028
Baojianshan	Miao_Baila	Maonan_Pingtang	0.002145	0.001033	2.076	41642
KarenPwo	Wuqi_EN	Maonan_Pingtang	0.004212	0.002028	2.077	10312
Phutai	DevilsCave_N	Maonan_Pingtang	0.001304	0.000628	2.077	53021
BaBanQinCen	Taiwan_Gongguan	Maonan_Pingtang	0.005742	0.002763	2.078	28386
Tibetan_Shigatse	Liangdao2_EN	Maonan_Pingtang	0.002295	0.001105	2.078	45731
Khmu	Boshan_EN	Maonan_Pingtang	0.001886	0.000908	2.078	49336
Denisova	Maonan_Huanjiang	Maonan_Pingtang	0.001382	0.000665	2.078	50910
Ami	Samdzong_1500BP	Maonan_Pingtang	0.001355	0.000652	2.078	52722
Kalueang	Longtoushan_BA	Maonan_Pingtang	0.002087	0.001004	2.079	30185
Mlabri	Chuanyun_H	Maonan_Pingtang	0.005357	0.002575	2.08	18002
Xijia_Kaili	Wuqi_EN	Maonan_Pingtang	0.003405	0.001636	2.081	10285
KarenPwo	Chuanyun_H	Maonan_Pingtang	0.00339	0.001629	2.081	18329
IuMien	Liangdao1_EN	Maonan_Pingtang	0.002228	0.00107	2.081	25535
KarenSkaw	Chuanyun_H	Maonan_Pingtang	0.003217	0.001545	2.083	18314
Mang	Taiwan_Gongguan	Maonan_Pingtang	0.002549	0.001224	2.083	34208
Longlin	Dao	Maonan_Pingtang	0.00284	0.001363	2.084	12882
Atayal	Fofonovo_EN	Maonan_Pingtang	0.002507	0.001203	2.084	41666
China_Tianyuan	Gejia_Kaili	Maonan_Pingtang	0.002074	0.000995	2.084	46856
PhuLa	Liangdao1_EN	Maonan_Pingtang	0.002187	0.001048	2.086	25534
Qihe_EN	Miao_Baila	Maonan_Pingtang	0.003068	0.00147	2.087	18861
Sila	Xitoucun_LN	Maonan_Pingtang	0.002406	0.001153	2.087	30596
Lahu	Chuanyun_H	Maonan_Pingtang	0.002871	0.001375	2.088	18361
Mlabri	Dacaozi_IA	Maonan_Pingtang	0.002687	0.001285	2.091	50447
Mang	Atayal	Maonan_Pingtang	0.000993	0.000475	2.093	52615
Nung	Tanshishan_LN	Maonan_Pingtang	0.001982	0.000947	2.094	22518
Khmu	Taiwan_Gongguan	Maonan_Pingtang	0.002268	0.001083	2.094	34401
LaChi	Mongolia_N_North	Maonan_Pingtang	0.001314	0.000628	2.094	50833
Qiang_Danba	Murut	Maonan_Pingtang	0.001038	0.000496	2.094	52677
Taiwan_Gongguan	Nanjing_Banbian	Maonan_Pingtang	0.002371	0.001132	2.096	34248
Dushan	Ami	Maonan_Pingtang	0.002392	0.00114	2.097	31492
Shui_Guizhou	Qihe_EN	Maonan_Pingtang	0.00174	0.000829	2.099	19052
AR14K	Laotian	Maonan_Pingtang	0.001299	0.000619	2.099	31218
AR14K	Maonan_Huanjiang	Maonan_Pingtang	0.001505	0.000717	2.1	30807
Laotian	Chuanyun_H	Maonan_Pingtang	0.001851	0.000881	2.101	18584
Nyaw	Haojiatai_LN	Maonan_Pingtang	0.001731	0.000823	2.102	39618
Mogushan_Xianbei_IA	Taiwan_Hanben	Maonan_Pingtang	0.003722	0.001769	2.104	14000
Khamnegan	Tanshishan_LN	Maonan_Pingtang	0.002898	0.001378	2.104	22733
Dushan	Tu_HGDP	Maonan_Pingtang	0.002141	0.001018	2.104	31872
GaoHuaHua	Haojiatai_LN	Maonan_Pingtang	0.004652	0.00221	2.105	35957
Jiaozuoniecun_LBIA	Qihe_EN	Maonan_Pingtang	0.008025	0.00381	2.106	17625
Haojiatai_LN	Xitoucun_LN	Maonan_Pingtang	0.006221	0.002953	2.107	23854
China_Tianyuan	Jinchankou_LN	Maonan_Pingtang	0.007456	0.00354	2.107	33539
Kinh_HGDP	Qihe_EN	Maonan_Pingtang	0.002704	0.001283	2.108	18903
HmongNjua	Murut	Maonan_Pingtang	0.000832	0.000395	2.108	52698
Longlin	Nanjing_Xique	Maonan_Pingtang	0.004129	0.001958	2.109	12844
Nung	Xiaogao_EN	Maonan_Pingtang	0.001541	0.000731	2.109	46320
Longlin	IuMien	Maonan_Pingtang	0.003226	0.001529	2.11	12880
Htin_Mal	Mebrak_2125BP	Maonan_Pingtang	0.002791	0.001322	2.111	34678
Pingliangtai_LN	Liangdao2_EN	Maonan_Pingtang	0.003969	0.00188	2.111	45107
Maonan_Huanjiang	Wadian_LN	Maonan_Pingtang	0.001063	0.000504	2.111	52521
Lue	Longtoushan_BA	Maonan_Pingtang	0.002061	0.000976	2.112	30070
Jinchankou_LN	Liangdao1_EN	Maonan_Pingtang	0.008817	0.00417	2.114	18283
BaBanQinCen	Japanese_HGDP	Maonan_Pingtang	0.00136	0.000643	2.114	39067
Dushan	Tujia_Qianjiang	Maonan_Pingtang	0.001549	0.000732	2.117	32012
Ami	Miao_Baila	Maonan_Pingtang	0.000762	0.00036	2.117	52837
BaBanQinCen	Lahu_HGDP	Maonan_Pingtang	0.001722	0.000813	2.119	38468
Nyaw	Mogushan_Xianbei_IA	Maonan_Pingtang	0.00306	0.001442	2.121	14064
Han_Chongqing	Liangdao2_EN	Maonan_Pingtang	0.001155	0.000544	2.121	46933
Mulam_Luocheng	Wuqi_EN	Maonan_Pingtang	0.002684	0.001265	2.122	10309
Dushan	Qiang_Danba	Maonan_Pingtang	0.003152	0.001486	2.122	31473
Taiwan_Gongguan	Nanjing_Xique	Maonan_Pingtang	0.002496	0.001176	2.122	34179
BaBanQinCen	Pumi_Lanping	Maonan_Pingtang	0.001634	0.000769	2.124	38702
Han_Hubei	Soa	Maonan_Pingtang	0.000706	0.000332	2.124	53287
Han_Sichuan	Tanshishan_LN	Maonan_Pingtang	0.001481	0.000696	2.127	23022
Dao	Xiaojingshan_EN	Maonan_Pingtang	0.001651	0.000776	2.127	30926
Wanggou_MN	Taiwan_Hanben	Maonan_Pingtang	0.001924	0.000905	2.127	43720
PhaFaen_Hoabinhian	Xijia_Kaili	Maonan_Pingtang	0.002759	0.001297	2.128	20756
Khmu	Haojiatai_LBIA	Maonan_Pingtang	0.002096	0.000985	2.128	42016
Oroqen_HGDP	Liangdao2_EN	Maonan_Pingtang	0.002208	0.001038	2.128	45802
Dushan	Hmong	Maonan_Pingtang	0.002236	0.00105	2.129	31606
HmongDaw	Chuanyun_H	Maonan_Pingtang	0.003237	0.001519	2.131	18209
Kankanaey	Miao_Baila	Maonan_Pingtang	0.000823	0.000386	2.131	52579
Laotian	Xiaogao_EN	Maonan_Pingtang	0.00126	0.000591	2.132	47217
Mlabri	Mebrak_2125BP	Maonan_Pingtang	0.004335	0.002033	2.133	34486
Malaysia_Jehai	Liangdao1_EN	Maonan_Pingtang	0.008265	0.003871	2.135	25344
AR14K	HtinPray	Maonan_Pingtang	0.002456	0.00115	2.135	30802
Mongol_Sainnoyon	Taiwan_Gongguan	Maonan_Pingtang	0.002543	0.001191	2.135	34645
Malaysia_Jehai	Longtoushan_BA	Maonan_Pingtang	0.007077	0.003312	2.137	29839
Wuqi_EN	Miao_Jiancao	Maonan_Pingtang	0.003526	0.001649	2.138	10307
AR14K	Taiwan_Gongguan	Maonan_Pingtang	0.007077	0.003307	2.14	24380
Kalueang	Wadian_LN	Maonan_Pingtang	0.001523	0.000712	2.141	52663
Dushan	Han_Fujian	Maonan_Pingtang	0.001248	0.000583	2.142	32543
Mebrak_2125BP	Raojia_Longshan	Maonan_Pingtang	0.002061	0.000962	2.143	34913
Dushan	Manchu_Guizhou	Maonan_Pingtang	0.001736	0.000809	2.146	32038
Maonan_Huanjiang	Jinchankou_LN	Maonan_Pingtang	0.00155	0.000722	2.147	37838
Atayal	Erdaojingzi_LN	Maonan_Pingtang	0.002113	0.000984	2.147	45201
BaBanQinCen	Boshan_EN	Maonan_Pingtang	0.005242	0.002441	2.148	37279
Muong	Mebrak_2125BP	Maonan_Pingtang	0.002005	0.000933	2.149	34882
Russia_Kostenki14	BaBanQinCen	Maonan_Pingtang	0.005079	0.002363	2.149	38317
Ilocano	Samdzong_1500BP	Maonan_Pingtang	0.002199	0.001023	2.149	52256
Dushan	Han_Sichuan	Maonan_Pingtang	0.001392	0.000647	2.15	32301
Vietnamese	Mogushan_Xianbei_IA	Maonan_Pingtang	0.00272	0.001265	2.151	13988
GaoHuaHua	LaoIsan	Maonan_Pingtang	0.0012	0.000557	2.152	48755
Chuanyun_H	Miao_Hele	Maonan_Pingtang	0.002867	0.001332	2.153	18274
Hmong	Chuanyun_H	Maonan_Pingtang	0.002911	0.001351	2.155	18261
Atayal	Xiaowu_MN	Maonan_Pingtang	0.002606	0.001209	2.156	51695
LoLo	Shimao_LN	Maonan_Pingtang	0.001499	0.000695	2.156	51993
Yuan	Taiwan_Gongguan	Maonan_Pingtang	0.002062	0.000956	2.157	34368
Maonan_Huanjiang	Wanggou_MN	Maonan_Pingtang	0.001164	0.00054	2.157	43864
Nung	Liangdao2_EN	Maonan_Pingtang	0.001547	0.000717	2.157	45362
Murut	Lajia_LN	Maonan_Pingtang	0.00148	0.000686	2.157	51873
BlackTai	Xitoucun_LN	Maonan_Pingtang	0.001925	0.000892	2.158	30680
Korean	Liangdao2_EN	Maonan_Pingtang	0.002374	0.0011	2.158	45504
GaoHuaHua	Mebrak_2125BP	Maonan_Pingtang	0.005904	0.002734	2.159	31704
BaBanQinCen	Han_Fujian	Maonan_Pingtang	0.000917	0.000425	2.159	39609
Boshan_EN	Liangdao2_EN	Maonan_Pingtang	0.006363	0.002947	2.159	43738
Giarai	Jinchankou_LN	Maonan_Pingtang	0.00205	0.000949	2.16	38007
Malaysia_Jehai	Boshan_EN	Maonan_Pingtang	0.006193	0.002867	2.16	48832
Russia_Ust_Ishim	GaoHuaHua	Maonan_Pingtang	0.003987	0.001844	2.162	45918
Shui_Guizhou	Wuqi_EN	Maonan_Pingtang	0.002519	0.001164	2.164	10377
Atayal	Russia_UstIda_EBA	Maonan_Pingtang	0.002673	0.001236	2.164	39021
Han_Shanghai	LaChi	Maonan_Pingtang	0.001268	0.000586	2.164	52367
Phuan	Erdaojingzi_LN	Maonan_Pingtang	0.001552	0.000717	2.166	45466
Baojianshan	Liangdao1_EN	Maonan_Pingtang	0.008777	0.004048	2.168	23268
Khmu	Longtoushan_BA	Maonan_Pingtang	0.002297	0.001059	2.168	30136
She_Fujian	Mlabri	Maonan_Pingtang	0.000855	0.000394	2.168	52865
Tay	Mogushan_Xianbei_IA	Maonan_Pingtang	0.002793	0.001287	2.17	13963
LaChi	Chuanyun_H	Maonan_Pingtang	0.003435	0.001583	2.17	18154
Murut	Haojiatai_LN	Maonan_Pingtang	0.002136	0.000984	2.17	39330
AR14K	Soa	Maonan_Pingtang	0.001977	0.000911	2.171	31017
Ilocano	Wanggou_MN	Maonan_Pingtang	0.002959	0.001362	2.173	43285
Miao_Pengshui	Tanshishan_LN	Maonan_Pingtang	0.002093	0.000962	2.175	22591
Tibetan_Nagqu	Xitoucun_LN	Maonan_Pingtang	0.002374	0.001091	2.177	30755
Tibetan_Xinlong	Mlabri	Maonan_Pingtang	0.001382	0.000635	2.177	52188
Haojiatai_LBIA	Taiwan_Gongguan	Maonan_Pingtang	0.007483	0.003434	2.179	28317
LaoIsan	Haojiatai_LBIA	Maonan_Pingtang	0.001493	0.000685	2.179	42602
PhaFaen_Hoabinhian	LoLo	Maonan_Pingtang	0.003092	0.001419	2.18	20646
Ilocano	Haojiatai_LBIA	Maonan_Pingtang	0.003641	0.00167	2.18	41440
Liangdao2_EN	Samdzong_1500BP	Maonan_Pingtang	0.004256	0.001953	2.18	45248
BaBanQinCen	She_Fujian	Maonan_Pingtang	0.001132	0.000519	2.181	38920
KhoMu	Haojiatai_LBIA	Maonan_Pingtang	0.002241	0.001027	2.183	41880
Ami	Erdaojingzi_LN	Maonan_Pingtang	0.001796	0.000822	2.183	45290
China_Tianyuan	Kankanaey	Maonan_Pingtang	0.002552	0.001169	2.183	46638
KhoMu	Longtoushan_BA	Maonan_Pingtang	0.002444	0.001119	2.184	30032
Dushan	Tibetan_Shigatse	Maonan_Pingtang	0.002715	0.001243	2.184	31749
Longlin	Lue	Maonan_Pingtang	0.003392	0.001552	2.185	12881
AR13-10K	LoLo	Maonan_Pingtang	0.002033	0.000931	2.185	28780
PhuLa	Tanshishan_LN	Maonan_Pingtang	0.002292	0.001049	2.186	22517
Palaung	Liangdao1_EN	Maonan_Pingtang	0.002827	0.001293	2.186	25606
Xitoucun_LN	DevilsCave_N	Maonan_Pingtang	0.004627	0.002116	2.186	30446
GaoHuaHua	Jiaozuoniecun_LBIA	Maonan_Pingtang	0.004002	0.00183	2.187	44110
Soa	Xiaojingshan_EN	Maonan_Pingtang	0.001814	0.000829	2.188	31283
Murut	Wuqi_EN	Maonan_Pingtang	0.004333	0.00198	2.189	10237
Lue	Chuanyun_H	Maonan_Pingtang	0.002936	0.001341	2.189	18242
Saek	Haojiatai_LBIA	Maonan_Pingtang	0.001946	0.000889	2.19	42149
Yuan	Pingliangtai_LN	Maonan_Pingtang	0.001259	0.000575	2.191	52753
BlackTai	Mongolia_N_East	Maonan_Pingtang	0.00164	0.000748	2.192	47537
PhaFaen_Hoabinhian	Li_Hainan	Maonan_Pingtang	0.001505	0.000686	2.194	21350
IuMien	Liangdao2_EN	Maonan_Pingtang	0.001896	0.000864	2.194	45476
Khmu	Pingliangtai_LN	Maonan_Pingtang	0.001329	0.000605	2.196	52791
HaNhi	Xitoucun_LN	Maonan_Pingtang	0.001924	0.000876	2.197	30678
Murut	Miao_Hele	Maonan_Pingtang	0.000746	0.000339	2.197	52860
Mlabri	Miao_Baila	Maonan_Pingtang	0.00137	0.000623	2.199	52229
BlackTai	Bianbian_EN	Maonan_Pingtang	0.002274	0.001033	2.2	36913
BaBanQinCen	Dong_Hunan	Maonan_Pingtang	0.001056	0.00048	2.2	38993
LaChi	Fofonovo_EN	Maonan_Pingtang	0.00235	0.001068	2.2	41593
Malaysia_Jehai	Haminmangha_MN	Maonan_Pingtang	0.007406	0.003365	2.201	31586
Kankanaey	Haminmangha_MN	Maonan_Pingtang	0.002878	0.001308	2.201	31608
Atayal	Haojiatai_LBIA	Maonan_Pingtang	0.002674	0.001215	2.201	41705
Japanese_HGDP	Tanshishan_LN	Maonan_Pingtang	0.002191	0.000995	2.202	22888
Dushan	Tujia_HGDP	Maonan_Pingtang	0.002161	0.000981	2.202	31642
Atayal	Lajia_LN	Maonan_Pingtang	0.001842	0.000837	2.202	51874
AR13-10K	Htin_Mal	Maonan_Pingtang	0.002561	0.001162	2.204	28609
Liangdao1_EN	Nanjing_Xique	Maonan_Pingtang	0.003149	0.001428	2.205	25449
Blang_Menghai	Xitoucun_LN	Maonan_Pingtang	0.002022	0.000917	2.205	30860
GaoHuaHua	DevilsCave_N	Maonan_Pingtang	0.003656	0.001657	2.207	47615
Longlin	Kinh_Vietnam	Maonan_Pingtang	0.003046	0.00138	2.208	12930
Khuen	Chuanyun_H	Maonan_Pingtang	0.002783	0.001261	2.208	18282
Dushan	TibetanHO_Yunnan	Maonan_Pingtang	0.003451	0.001563	2.208	31430
Lue	Russia_UstIda_EBA	Maonan_Pingtang	0.001836	0.000832	2.208	39203
Htin_Mal	Boshan_EN	Maonan_Pingtang	0.002506	0.001135	2.208	48768
Onge	Tanshishan_LN	Maonan_Pingtang	0.005968	0.0027	2.211	22232
Wuqi_EN	Caijia_Songlinpo	Maonan_Pingtang	0.005267	0.002381	2.212	10236
Xitoucun_LN	Raojia_Longshan	Maonan_Pingtang	0.001874	0.000845	2.218	30615
Maonan_Huanjiang	Russia_UstIda_LN	Maonan_Pingtang	0.001208	0.000545	2.218	48434
Lue	Xitoucun_LN	Maonan_Pingtang	0.001887	0.00085	2.221	30660
Baojianshan	LaChi	Maonan_Pingtang	0.002584	0.001164	2.221	41502
Ami	Boshan_EN	Maonan_Pingtang	0.0022	0.000991	2.221	49078
Sila	Chuanyun_H	Maonan_Pingtang	0.003624	0.001631	2.222	18213
HtinPray	Chuanyun_H	Maonan_Pingtang	0.003606	0.001622	2.223	18302
PhaFaen_Hoabinhian	Kankanaey	Maonan_Pingtang	0.003565	0.001604	2.223	20619
Phuan	Jinchankou_LN	Maonan_Pingtang	0.002073	0.000933	2.223	37795
Dao	Qihe_EN	Maonan_Pingtang	0.002611	0.001174	2.224	18882
Chuanqing_Bijie	Liangdao2_EN	Maonan_Pingtang	0.001749	0.000786	2.225	45540
CoLao	Mongolia_N_East	Maonan_Pingtang	0.001877	0.000843	2.226	47179
Htin_Mal	Dacaozi_IA	Maonan_Pingtang	0.001879	0.000844	2.226	50733
Haojiatai_LN	Taiwan_Gongguan	Maonan_Pingtang	0.007422	0.00333	2.229	26542
Dushan	Bianbian_EN	Maonan_Pingtang	0.008313	0.003725	2.232	26214
Miao_Qianjiang	Taiwan_Gongguan	Maonan_Pingtang	0.001839	0.000824	2.232	34523
GaoHuaHua	Banlashan_MN	Maonan_Pingtang	0.004201	0.001883	2.232	47348
LaoIsan	Chuanyun_H	Maonan_Pingtang	0.002318	0.001038	2.233	18573
KarenPwo	Ilocano	Maonan_Pingtang	0.00126	0.000564	2.233	52699
Han_Shanghai	Bru	Maonan_Pingtang	0.001259	0.000564	2.233	53000
Miao_Qianjiang	Qihe_EN	Maonan_Pingtang	0.002277	0.001019	2.234	19024
LoLo	Boshan_EN	Maonan_Pingtang	0.002155	0.000964	2.234	48976
Longlin	Wanggou_MN	Maonan_Pingtang	0.009966	0.004459	2.235	10774
Phuan	Liangdao1_EN	Maonan_Pingtang	0.002474	0.001106	2.237	25550
Han_Jiangsu	Taiwan_Gongguan	Maonan_Pingtang	0.002356	0.001053	2.237	34243
BaBanQinCen	Luoheguxiang_LBIA	Maonan_Pingtang	0.004976	0.002222	2.239	35587
Han_Shaanxi	Tanshishan_LN	Maonan_Pingtang	0.001647	0.000735	2.24	23331
Bianbian_EN	Liangdao2_EN	Maonan_Pingtang	0.007422	0.003312	2.241	34024
GaoHuaHua	Mlabri	Maonan_Pingtang	0.003049	0.001361	2.241	47285
AR14K	Mulam_Luocheng	Maonan_Pingtang	0.001629	0.000727	2.242	30821
GaoHuaHua	Fofonovo_EN	Maonan_Pingtang	0.005135	0.00229	2.242	38951
BaBanQinCen	Xijia_Kaili	Maonan_Pingtang	0.001588	0.000708	2.244	38431
Lisu	Liangdao1_EN	Maonan_Pingtang	0.00273	0.001216	2.245	25596
AR13-10K	Tay	Maonan_Pingtang	0.001755	0.000782	2.245	28801
Luxembourg_Loschbour_published	Xitoucun_LN	Maonan_Pingtang	0.00602	0.002682	2.245	30324
BaBanQinCen	Tujia_Qianjiang	Maonan_Pingtang	0.001195	0.000532	2.247	38972
AR14K	Saek	Maonan_Pingtang	0.002086	0.000928	2.248	30894
BaBanQinCen	Mongol_Zasagt	Maonan_Pingtang	0.002046	0.00091	2.248	38786
Murut	Dacaozi_IA	Maonan_Pingtang	0.001589	0.000707	2.248	50971
LaChi	Dacaozi_IA	Maonan_Pingtang	0.001671	0.000743	2.249	50829
Xitoucun_LN	Mebrak_2125BP	Maonan_Pingtang	0.007866	0.003495	2.251	20747
PaThen	Liangdao1_EN	Maonan_Pingtang	0.002844	0.001263	2.251	25416
China_Tianyuan	Haojiatai_LBIA	Maonan_Pingtang	0.007369	0.003274	2.251	37686
Yumin_EN	Liangdao2_EN	Maonan_Pingtang	0.006873	0.003053	2.251	40116
Cong	Liangdao1_EN	Maonan_Pingtang	0.002538	0.001127	2.252	25560
Dushan	HmongNjua	Maonan_Pingtang	0.002805	0.001246	2.252	31479
Dongjia_Kaili	Mogushan_Xianbei_IA	Maonan_Pingtang	0.003374	0.001498	2.253	13970
Saek	Boshan_EN	Maonan_Pingtang	0.001995	0.000885	2.254	49471
Phutai	Miao_Jiancao	Maonan_Pingtang	0.000575	0.000255	2.254	53332
Xijia_Kaili	Qihe_EN	Maonan_Pingtang	0.00299	0.001326	2.255	18872
LaChi	Pingliangtai_LN	Maonan_Pingtang	0.001384	0.000614	2.255	52285
Ede	Tanshishan_LN	Maonan_Pingtang	0.002792	0.001238	2.256	22660
Xitoucun_LN	Russia_Shamanka_EBA	Maonan_Pingtang	0.005926	0.002627	2.256	27575
Visayan	Longtoushan_BA	Maonan_Pingtang	0.002867	0.001271	2.256	29866
Mongol_Minorities	Taiwan_Gongguan	Maonan_Pingtang	0.002696	0.001195	2.256	34673
IuMien	Xitoucun_LN	Maonan_Pingtang	0.001909	0.000846	2.258	30659
Kankanaey	Haojiatai_LN	Maonan_Pingtang	0.002251	0.000997	2.259	39197
Nyaw	Xitoucun_LN	Maonan_Pingtang	0.00195	0.000863	2.26	30772
BaBanQinCen	Oroqen_HGDP	Maonan_Pingtang	0.00194	0.000858	2.26	38736
Australian.DG	BaBanQinCen	Maonan_Pingtang	0.004029	0.001782	2.261	37956
IuMien	Longtoushan_BA	Maonan_Pingtang	0.002211	0.000977	2.262	30045
Chuanyun_H	Taiwan_Gongguan	Maonan_Pingtang	0.011432	0.005051	2.263	14544
Kinh_HGDP	Tanshishan_LN	Maonan_Pingtang	0.00241	0.001065	2.263	22572
Tanshishan_LN	Hazara	Maonan_Pingtang	0.003246	0.001435	2.263	23194
Htin_Mal	Korean	Maonan_Pingtang	0.000977	0.000432	2.263	52573
Shui_Guizhou	Taiwan_Gongguan	Maonan_Pingtang	0.001519	0.000671	2.265	34572
Taiwan_Gongguan	Boisman_MN	Maonan_Pingtang	0.004197	0.001852	2.266	33742
BaBanQinCen	Buryat_Bohansky	Maonan_Pingtang	0.002373	0.001048	2.266	38575
Kankanaey	Xiaogao_EN	Maonan_Pingtang	0.002522	0.001113	2.266	46154
Mogushan_Xianbei_IA	Raojia_Longshan	Maonan_Pingtang	0.003113	0.001373	2.268	13993
BlackTai	Shimao_LN	Maonan_Pingtang	0.001557	0.000686	2.269	52292
Tanshishan_LN	Russia_Shamanka_Eneolithic	Maonan_Pingtang	0.004207	0.001852	2.271	22533
Ami	Yumin_EN	Maonan_Pingtang	0.002365	0.001041	2.271	44328
Russia_UstIda_EBA	Raojia_Longshan	Maonan_Pingtang	0.001908	0.00084	2.272	39131
AR14K	Bru	Maonan_Pingtang	0.002366	0.001041	2.273	30914
Chuanyun_H	Russia_UstIda_EBA	Maonan_Pingtang	0.010603	0.004657	2.277	13383
Nung	Chuanyun_H	Maonan_Pingtang	0.002568	0.001128	2.277	18224
China_Tianyuan	Muong	Maonan_Pingtang	0.001947	0.000855	2.277	46825
Phuan	Haojiatai_LN	Maonan_Pingtang	0.001816	0.000796	2.28	39501
Phutai	Haojiatai_LBIA	Maonan_Pingtang	0.002053	0.0009	2.28	42120
Tibetan_Xinlong	Xitoucun_LN	Maonan_Pingtang	0.002368	0.001038	2.281	30563
Muong	Bianbian_EN	Maonan_Pingtang	0.002077	0.000911	2.281	36846
Dai_HGDP	Xiaogao_EN	Maonan_Pingtang	0.001835	0.000804	2.284	46476
Russia_MA1_HG	Bianbian_EN	Maonan_Pingtang	0.009342	0.004089	2.285	26744
Dushan	Atayal	Maonan_Pingtang	0.003149	0.001378	2.285	31425
China_Tianyuan	Jiaozuoniecun_LBIA	Maonan_Pingtang	0.005799	0.002538	2.285	43290
GaoHuaHua	Lue	Maonan_Pingtang	0.001447	0.000633	2.287	47954
Mongol_Zasagt	Tanshishan_LN	Maonan_Pingtang	0.003083	0.001347	2.288	22718
Murut	Fofonovo_EN	Maonan_Pingtang	0.0022	0.000962	2.288	41716
Nyaw	DevilsCave_N	Maonan_Pingtang	0.001461	0.000638	2.288	52968
Shan	Taiwan_Gongguan	Maonan_Pingtang	0.002201	0.000961	2.289	34479
Atayal	Nanjing_Xique	Maonan_Pingtang	0.001086	0.000474	2.29	52695
AR14K	Dusun	Maonan_Pingtang	0.002309	0.001008	2.292	30753
Tanka_Fujian	Mlabri	Maonan_Pingtang	0.00087	0.00038	2.292	53056
Haminmangha_MN	Xitoucun_LN	Maonan_Pingtang	0.00883	0.00385	2.294	18837
Hani_Honghe	Xitoucun_LN	Maonan_Pingtang	0.001907	0.000831	2.295	30860
Lawa_Eastern	Liangdao2_EN	Maonan_Pingtang	0.002282	0.000994	2.296	45709
Liangdao2_EN	Tanshishan_LN	Maonan_Pingtang	0.008694	0.003782	2.299	21231
BaBanQinCen	Shan	Maonan_Pingtang	0.00169	0.000735	2.299	38671
Ede	Bianbian_EN	Maonan_Pingtang	0.002535	0.001102	2.3	37107
Atayal	Haminmangha_MN	Maonan_Pingtang	0.003213	0.001397	2.301	31693
Dushan	LoLo	Maonan_Pingtang	0.002577	0.001118	2.304	31456
Lue	Bianbian_EN	Maonan_Pingtang	0.002265	0.000983	2.305	36883
Dushan	Han_Chongqing	Maonan_Pingtang	0.001359	0.000589	2.306	32592
Khuen	Liangdao2_EN	Maonan_Pingtang	0.001971	0.000855	2.307	45548
TibetanHO_Yunnan	Liangdao2_EN	Maonan_Pingtang	0.003184	0.00138	2.308	45292
Russia_Kostenki14	Miaozigou_MN	Maonan_Pingtang	0.011181	0.00484	2.31	14522
Maonan_Huanjiang	Miaozigou_MN	Maonan_Pingtang	0.002367	0.001025	2.31	14619
PhaFaen_Hoabinhian	Jinchankou_LN	Maonan_Pingtang	0.012158	0.005264	2.31	14891
PhaFaen_Hoabinhian	Boshan_EN	Maonan_Pingtang	0.010763	0.004659	2.31	19126
Malaysia_Jehai	Xiaowu_MN	Maonan_Pingtang	0.006239	0.002701	2.31	51539
She_HGDP	Mlabri	Maonan_Pingtang	0.00126	0.000545	2.31	52354
Dushan	Lajia_LN	Maonan_Pingtang	0.005604	0.002423	2.312	31020
Dushan	Mulam_Luocheng	Maonan_Pingtang	0.001695	0.000733	2.312	31671
Kankanaey	Wadian_LN	Maonan_Pingtang	0.001862	0.000805	2.313	52053
Maonan_Huanjiang	Xiaojingshan_EN	Maonan_Pingtang	0.001464	0.000633	2.314	31073
BaBanQinCen	Hui_Sanya	Maonan_Pingtang	0.001189	0.000514	2.314	39407
Liangdao1_EN	Caijia_Songlinpo	Maonan_Pingtang	0.003434	0.001483	2.315	25428
BaBanQinCen	Kalash	Maonan_Pingtang	0.002952	0.001275	2.315	39569
Longlin	Khuen	Maonan_Pingtang	0.003488	0.001506	2.316	12904
Atayal	Bianbian_EN	Maonan_Pingtang	0.003142	0.001357	2.316	36717
Tanshishan_LN	Burusho	Maonan_Pingtang	0.003807	0.001643	2.317	23354
Longlin	Tay	Maonan_Pingtang	0.003397	0.001465	2.318	12867
Dushan	Tibetan_Gannan	Maonan_Pingtang	0.003114	0.001344	2.318	31640
PhaFaen_Hoabinhian	Gelao_Longlin	Maonan_Pingtang	0.002832	0.001221	2.319	20743
Phutai	Haminmangha_MN	Maonan_Pingtang	0.002457	0.00106	2.319	31999
Nyaw	Shimao_LN	Maonan_Pingtang	0.001541	0.000664	2.319	52472
Lahu_HGDP	Wuqi_EN	Maonan_Pingtang	0.004602	0.001982	2.322	10276
Kinh_Vietnam	Miaozigou_MN	Maonan_Pingtang	0.002809	0.00121	2.322	14582
SouthernThai_AN	Chuanyun_H	Maonan_Pingtang	0.002586	0.001113	2.322	18658
BaBanQinCen	Hani_Honghe	Maonan_Pingtang	0.001699	0.000732	2.322	38726
Hmong	Ami	Maonan_Pingtang	0.000791	0.000341	2.322	52939
LaChi	Russia_UstIda_LN	Maonan_Pingtang	0.002078	0.000894	2.324	48032
Saek	Mongolia_N_East	Maonan_Pingtang	0.001637	0.000704	2.325	47768
Maonan_Huanjiang	Chuanyun_H	Maonan_Pingtang	0.002295	0.000987	2.326	18309
Soa	Luoheguxiang_LBIA	Maonan_Pingtang	0.001743	0.000749	2.327	48957
Saek	Liangdao1_EN	Maonan_Pingtang	0.002694	0.001157	2.328	25673
Taiwan_Gongguan	Russia_UstBelaya_Angara	Maonan_Pingtang	0.00424	0.00182	2.33	34061
KhoMu	Liangdao1_EN	Maonan_Pingtang	0.00297	0.001274	2.331	25569
HtinPray	Haojiatai_LN	Maonan_Pingtang	0.002438	0.001046	2.331	39578
Li_Hainan	Xiaogao_EN	Maonan_Pingtang	0.001114	0.000478	2.332	47770
She_Fujian	Tanshishan_LN	Maonan_Pingtang	0.001844	0.00079	2.333	22780
Ede	Dacaozi_IA	Maonan_Pingtang	0.001583	0.000677	2.337	51382
Phutai	Liangdao1_EN	Maonan_Pingtang	0.002642	0.00113	2.338	25662
Korean	Taiwan_Gongguan	Maonan_Pingtang	0.002752	0.001177	2.338	34323
BaBanQinCen	Banlashan_MN	Maonan_Pingtang	0.005073	0.00217	2.338	38029
GaoHuaHua	Longtoushan_BA	Maonan_Pingtang	0.006205	0.002653	2.339	27470
Dushan	Dongjia_Kaili	Maonan_Pingtang	0.002532	0.001082	2.341	31462
GaoHuaHua	Bru	Maonan_Pingtang	0.001741	0.000743	2.343	48234
Erdaojingzi_LN	Chuanyun_H	Maonan_Pingtang	0.00929	0.003963	2.344	16070
Han_Jiangsu	Bru	Maonan_Pingtang	0.000809	0.000345	2.344	53219
Tanshishan_LN	Kalash	Maonan_Pingtang	0.004685	0.001998	2.345	23164
Dusun	Xiaojingshan_EN	Maonan_Pingtang	0.002161	0.000922	2.345	30971
Banlashan_MN	Qihe_EN	Maonan_Pingtang	0.00853	0.003635	2.347	18674
Giarai	Pingliangtai_LN	Maonan_Pingtang	0.001323	0.000564	2.348	53003
CoLao	Liangdao1_EN	Maonan_Pingtang	0.00317	0.001349	2.349	25396
Khmu	Liangdao2_EN	Maonan_Pingtang	0.002315	0.000985	2.35	45623
Mogushan_Xianbei_IA	Liangdao2_EN	Maonan_Pingtang	0.012689	0.005395	2.352	12119
Longlin	Miao_Jiancao	Maonan_Pingtang	0.003547	0.001508	2.353	12936
Tamang_Nepal	Xitoucun_LN	Maonan_Pingtang	0.00259	0.0011	2.353	30915
Manchu_Guizhou	Taiwan_Gongguan	Maonan_Pingtang	0.001854	0.000787	2.354	34808
BaBanQinCen	Buryat_Aginsky	Maonan_Pingtang	0.002044	0.000868	2.355	38920
Mlabri	Haminmangha_MN	Maonan_Pingtang	0.005073	0.002151	2.358	31366
BaBanQinCen	Yi_HGDP	Maonan_Pingtang	0.001817	0.000771	2.358	38639
GaoHuaHua	Boshan_EN	Maonan_Pingtang	0.005457	0.002314	2.358	45267
Phutai	Miao_Hele	Maonan_Pingtang	0.000672	0.000285	2.359	53286
HtinPray	Haojiatai_LBIA	Maonan_Pingtang	0.00272	0.001153	2.36	42020
Russia_Kostenki14	LaChi	Maonan_Pingtang	0.002435	0.001032	2.36	52452
Giarai	Jiaozuoniecun_LBIA	Maonan_Pingtang	0.001685	0.000713	2.361	49087
Ilocano	Jiaozuoniecun_LBIA	Maonan_Pingtang	0.003027	0.001281	2.362	48199
Htin_Mal	Pingliangtai_LN	Maonan_Pingtang	0.001687	0.000714	2.362	52183
Chokhopani_2700BP	Phutai	Maonan_Pingtang	0.002103	0.00089	2.362	52877
BlackTai	Wanggou_MN	Maonan_Pingtang	0.001752	0.000741	2.363	43808
Lawa_Western	Chuanyun_H	Maonan_Pingtang	0.00374	0.001582	2.364	18315
Phuan	Xiaogao_EN	Maonan_Pingtang	0.002066	0.000874	2.364	46507
Kalueang	Shimao_LN	Maonan_Pingtang	0.001653	0.000699	2.364	52505
KarenPadaung	Liangdao1_EN	Maonan_Pingtang	0.003039	0.001285	2.365	25657
Nyaw	Mongolia_N_East	Maonan_Pingtang	0.001607	0.00068	2.365	47674
Longlin	Gelao_Longlin	Maonan_Pingtang	0.003585	0.001515	2.366	12855
Visayan	Chuanyun_H	Maonan_Pingtang	0.004349	0.001838	2.366	18170
Blang	Xitoucun_LN	Maonan_Pingtang	0.002241	0.000947	2.367	30783
Tanshishan_LN	Sardinian	Maonan_Pingtang	0.004747	0.002003	2.37	23394
Yuan	Haojiatai_LN	Maonan_Pingtang	0.001894	0.000799	2.371	39538
Han_Jiangsu	Ede	Maonan_Pingtang	0.000788	0.000332	2.374	53116
Dai_HGDP	Miaozigou_MN	Maonan_Pingtang	0.003023	0.001273	2.375	14594
Russia_MA1_HG	Haojiatai_LBIA	Maonan_Pingtang	0.00822	0.003458	2.377	30132
Dushan	Hui_Sichuan	Maonan_Pingtang	0.001877	0.000789	2.378	32196
Longlin	Nung	Maonan_Pingtang	0.003138	0.001319	2.379	12875
Korean	Qihe_EN	Maonan_Pingtang	0.003618	0.001521	2.379	18907
Dushan	Xiaogao_EN	Maonan_Pingtang	0.00823	0.003458	2.38	30315
Malaysia_Jehai	Qihe_EN	Maonan_Pingtang	0.011035	0.004634	2.382	18745
Bru	Miao_Hele	Maonan_Pingtang	0.000778	0.000326	2.384	53345
Wanggou_MN	Taiwan_Gongguan	Maonan_Pingtang	0.00682	0.00286	2.385	28759
BaBanQinCen	Nanjing_Qianjia	Maonan_Pingtang	0.001793	0.000752	2.385	38486
Tibetan_Chamdo	Liangdao2_EN	Maonan_Pingtang	0.002448	0.001027	2.385	45777
Dusun	Wadian_LN	Maonan_Pingtang	0.00169	0.000709	2.385	52304
Dushan	Tibetan_Yajiang	Maonan_Pingtang	0.002915	0.001222	2.386	31621
LoLo	Bianbian_EN	Maonan_Pingtang	0.002644	0.001108	2.387	36791
Dongjia_Kaili	Chuanyun_H	Maonan_Pingtang	0.003316	0.001389	2.388	18189
BaBanQinCen	Han_Chongqing	Maonan_Pingtang	0.001005	0.000421	2.39	39678
Mulam_Luocheng	Liangdao2_EN	Maonan_Pingtang	0.001668	0.000698	2.39	45613
Han_Shaanxi	Liangdao2_EN	Maonan_Pingtang	0.001449	0.000606	2.391	47138
Shui_Guizhou	Tanshishan_LN	Maonan_Pingtang	0.001751	0.000732	2.392	22705
LaChi	Haminmangha_MN	Maonan_Pingtang	0.002983	0.001246	2.395	31613
KhoMu	Qihe_EN	Maonan_Pingtang	0.003621	0.001511	2.397	18923
Tanshishan_LN	Brahui	Maonan_Pingtang	0.004407	0.001839	2.397	23378
Ami	Nanjing_Huangjia	Maonan_Pingtang	0.001167	0.000487	2.397	52680
Hui_Sichuan	Taiwan_Gongguan	Maonan_Pingtang	0.001732	0.000722	2.398	34967
Russia_Ust_Ishim	Raojia_Longshan	Maonan_Pingtang	0.00177	0.000738	2.399	50579
Muong	Luoheguxiang_LBIA	Maonan_Pingtang	0.001543	0.000643	2.4	48373
Kalueang	Luoheguxiang_LBIA	Maonan_Pingtang	0.001831	0.000763	2.4	48732
Denisova	Dao	Maonan_Pingtang	0.00199	0.000829	2.4	50663
Han_Shanghai	Khmu	Maonan_Pingtang	0.001356	0.000565	2.4	52866
BoY	Mogushan_Xianbei_IA	Maonan_Pingtang	0.004396	0.001831	2.401	13957
BaBanQinCen	HmongDaw	Maonan_Pingtang	0.002072	0.000863	2.401	38402
Boshan_EN	Chuanyun_H	Maonan_Pingtang	0.010921	0.004547	2.402	17915
PhaFaen_Hoabinhian	Miao_Baila	Maonan_Pingtang	0.003428	0.001427	2.402	20744
Lahu_HGDP	Xitoucun_LN	Maonan_Pingtang	0.002366	0.000985	2.402	30649
Malaysia_Jehai	Xiaojingshan_EN	Maonan_Pingtang	0.007208	0.003001	2.402	30770
Denisova	Tanshishan_LN	Maonan_Pingtang	0.009652	0.004017	2.403	21838
Malaysia_Jehai	Wanggou_MN	Maonan_Pingtang	0.005806	0.002415	2.404	43460
Muong	Taiwan_Gongguan	Maonan_Pingtang	0.002128	0.000885	2.405	34259
Russia_MA1_HG	Tanshishan_LN	Maonan_Pingtang	0.010755	0.004469	2.406	16378
Tay	Tanshishan_LN	Maonan_Pingtang	0.00242	0.001006	2.406	22493
CoLao	Erdaojingzi_LN	Maonan_Pingtang	0.002037	0.000847	2.406	45078
Saek	Liangdao2_EN	Maonan_Pingtang	0.002286	0.00095	2.406	45741
Tibetan_Xunhua	Liangdao1_EN	Maonan_Pingtang	0.004329	0.001799	2.407	25504
Boshan_EN	Xitoucun_LN	Maonan_Pingtang	0.007009	0.002912	2.407	29882
Ilocano	Boshan_EN	Maonan_Pingtang	0.003775	0.001569	2.407	48672
LoLo	Xiaojingshan_EN	Maonan_Pingtang	0.002183	0.000905	2.411	30909
Malaysia_Jehai	AR13-10K	Maonan_Pingtang	0.007157	0.002966	2.413	28619
Murut	Pingliangtai_LN	Maonan_Pingtang	0.001496	0.00062	2.413	52438
Lahu	Wuqi_EN	Maonan_Pingtang	0.004499	0.001861	2.417	10367
Xitoucun_LN	Nanjing_Gongqiao	Maonan_Pingtang	0.002295	0.00095	2.417	30676
IuMien	Taiwan_Gongguan	Maonan_Pingtang	0.002388	0.000987	2.419	34290
Han_Hubei	Liangdao1_EN	Maonan_Pingtang	0.003112	0.001285	2.422	25417
BaBanQinCen	Raojia_Longshan	Maonan_Pingtang	0.00172	0.00071	2.422	38404
Ilocano	Xiaowu_MN	Maonan_Pingtang	0.003734	0.001541	2.423	51333
Vietnam_Lahu	Chuanyun_H	Maonan_Pingtang	0.003545	0.001462	2.424	18233
Malay	Longtoushan_BA	Maonan_Pingtang	0.002355	0.000971	2.424	30242
LoLo	Wanggou_MN	Maonan_Pingtang	0.002043	0.000843	2.424	43561
BlackTai	Liangdao2_EN	Maonan_Pingtang	0.002376	0.00098	2.424	45504
Taiwan_Gongguan	Khovsgol_LBA	Maonan_Pingtang	0.003875	0.001598	2.425	34477
Baojianshan	Xijia_Kaili	Maonan_Pingtang	0.002126	0.000877	2.425	41699
Atayal	Wadian_LN	Maonan_Pingtang	0.002201	0.000907	2.425	52204
Longlin	Li_Hainan	Maonan_Pingtang	0.002065	0.000851	2.426	13260
Qihe_EN	Miao_Hele	Maonan_Pingtang	0.003341	0.001377	2.426	18920
Yuan	Chuanyun_H	Maonan_Pingtang	0.003171	0.001307	2.427	18297
BlackTai	Yumin_EN	Maonan_Pingtang	0.002281	0.00094	2.427	44441
Lue	Liangdao2_EN	Maonan_Pingtang	0.00205	0.000844	2.429	45488
Oroqen_HGDP	Tanshishan_LN	Maonan_Pingtang	0.003156	0.001299	2.43	22678
Muong	Xitoucun_LN	Maonan_Pingtang	0.001881	0.000774	2.43	30630
Dushan	Bai_Heqing	Maonan_Pingtang	0.00226	0.00093	2.43	31845
Malaysia_Jehai	Bianbian_EN	Maonan_Pingtang	0.008217	0.00338	2.431	36620
BaBanQinCen	Miao_Pengshui	Maonan_Pingtang	0.001647	0.000678	2.431	38571
Atayal	Banlashan_MN	Maonan_Pingtang	0.002471	0.001016	2.431	52219
BaBanQinCen	Hmong	Maonan_Pingtang	0.00196	0.000806	2.432	38496
Dushan	Russia_UstIda_LN	Maonan_Pingtang	0.007394	0.003039	2.433	28751
LaChi	Jinchankou_LN	Maonan_Pingtang	0.002832	0.001164	2.433	37491
Maonan_Huanjiang	Haojiatai_LN	Maonan_Pingtang	0.001496	0.000615	2.434	39544
BoY	Liangdao1_EN	Maonan_Pingtang	0.00331	0.00136	2.435	25474
Muong	Haojiatai_LBIA	Maonan_Pingtang	0.001983	0.000814	2.435	41812
AR14K	Phuan	Maonan_Pingtang	0.002125	0.000872	2.436	30780
China_Tianyuan	Atayal	Maonan_Pingtang	0.003119	0.00128	2.436	46722
GaoHuaHua	Han_Shanghai	Maonan_Pingtang	0.00296	0.001215	2.436	47581
Tanshishan_LN	Hui_Sanya	Maonan_Pingtang	0.001924	0.000789	2.437	23096
Han_Hubei	LaChi	Maonan_Pingtang	0.000948	0.000389	2.437	52488
Chokhopani_2700BP	CoLao	Maonan_Pingtang	0.002463	0.00101	2.438	52225
Baojianshan	Nanjing_Hongzhuan	Maonan_Pingtang	0.003291	0.001349	2.44	41545
Dai_HGDP	Taiwan_Gongguan	Maonan_Pingtang	0.002272	0.000931	2.441	34336
Mlabri	Liangdao2_EN	Maonan_Pingtang	0.004381	0.001795	2.441	44853
Dushan	Jiaozuoniecun_LBIA	Maonan_Pingtang	0.007262	0.002973	2.442	29247
GaoHuaHua	Denisova	Maonan_Pingtang	0.006	0.002455	2.444	46118
Phutai	Hmong	Maonan_Pingtang	0.000685	0.00028	2.444	53235
LoLo	Yumin_EN	Maonan_Pingtang	0.002561	0.001047	2.446	44254
Han_Sichuan	Liangdao2_EN	Maonan_Pingtang	0.001429	0.000584	2.446	46517
Dushan	Kankanaey	Maonan_Pingtang	0.003294	0.001345	2.448	31403
GaoHuaHua	Bianbian_EN	Maonan_Pingtang	0.006203	0.002534	2.448	35202
GaoHuaHua	Xiaowu_MN	Maonan_Pingtang	0.005139	0.0021	2.448	46887
Hezhen_HGDP	Xitoucun_LN	Maonan_Pingtang	0.002424	0.00099	2.449	30818
BaBanQinCen	Lawa_Eastern	Maonan_Pingtang	0.001921	0.000784	2.45	38642
BaBanQinCen	Murut	Maonan_Pingtang	0.001962	0.0008	2.451	38382
BlackTai	Banlashan_MN	Maonan_Pingtang	0.001924	0.000785	2.451	52472
Liangdao1_EN	Russia_UstIda_LN	Maonan_Pingtang	0.008038	0.003274	2.455	23273
BaBanQinCen	Russia_UstIda_EBA	Maonan_Pingtang	0.006307	0.002569	2.455	28313
Han_Hubei	Nyaw	Maonan_Pingtang	0.000797	0.000325	2.455	53001
Dushan	Tibetan_Chamdo	Maonan_Pingtang	0.00268	0.00109	2.46	31781
AR14K	Nyaw	Maonan_Pingtang	0.002333	0.000948	2.461	30851
Baojianshan	Pingliangtai_LN	Maonan_Pingtang	0.004775	0.001939	2.462	41409
Lue	Boshan_EN	Maonan_Pingtang	0.002056	0.000835	2.462	49192
Mongol_Zasagt	Liangdao2_EN	Maonan_Pingtang	0.002752	0.001117	2.463	45819
Qiang_Danba	Atayal	Maonan_Pingtang	0.001442	0.000584	2.468	52694
Han_Shanghai	Tanshishan_LN	Maonan_Pingtang	0.004874	0.001974	2.469	22349
Nanai	Taiwan_Gongguan	Maonan_Pingtang	0.003062	0.00124	2.469	34430
Phutai	Yumin_EN	Maonan_Pingtang	0.002267	0.000918	2.47	44631
Kalueang	Dacaozi_IA	Maonan_Pingtang	0.001599	0.000647	2.47	51424
Mlabri	Taiwan_Hanben	Maonan_Pingtang	0.00158	0.000639	2.47	52256
Baojianshan	Wanggou_MN	Maonan_Pingtang	0.006858	0.002773	2.473	34812
Khmu	Banlashan_MN	Maonan_Pingtang	0.001887	0.000763	2.473	52595
Phutai	Mogushan_Xianbei_IA	Maonan_Pingtang	0.003507	0.001417	2.475	14081
TibetanHO_Yunnan	Ami	Maonan_Pingtang	0.001177	0.000475	2.476	52756
Murut	DevilsCave_N	Maonan_Pingtang	0.001865	0.000753	2.477	52547
HtinPray	Xiaojingshan_EN	Maonan_Pingtang	0.002576	0.001039	2.478	31085
Taiwan_Hanben	Miao_Hele	Maonan_Pingtang	0.000847	0.000342	2.478	52980
Htin_Mal	Wadian_LN	Maonan_Pingtang	0.00212	0.000855	2.479	51960
Han_Hubei	Phutai	Maonan_Pingtang	0.000827	0.000334	2.48	53073
Ilocano	Haminmangha_MN	Maonan_Pingtang	0.00505	0.002036	2.481	31459
Dushan	She_Fujian	Maonan_Pingtang	0.001848	0.000744	2.482	31972
GaoHuaHua	Chuanyun_H	Maonan_Pingtang	0.008407	0.003385	2.483	17710
HmongDaw	Ilocano	Maonan_Pingtang	0.001427	0.000575	2.483	52426
Tanshishan_LN	Russia_Shamanka_EBA	Maonan_Pingtang	0.008124	0.00327	2.484	20201
Mixe.DG	Maonan_Huanjiang	Maonan_Pingtang	0.001142	0.00046	2.484	52389
Chuanyun_H	French	Maonan_Pingtang	0.005479	0.002204	2.485	19085
Baoan_Jishishan	Xitoucun_LN	Maonan_Pingtang	0.002168	0.000872	2.486	30938
Muong	Mongolia_N_East	Maonan_Pingtang	0.001557	0.000626	2.486	47389
BlackTai	Mebrak_2125BP	Maonan_Pingtang	0.002649	0.001065	2.487	34976
BaBanQinCen	PaThen	Maonan_Pingtang	0.002166	0.00087	2.489	38275
Saek	Jinchankou_LN	Maonan_Pingtang	0.002349	0.000943	2.49	37954
Qihe_EN	Caijia_Songlinpo	Maonan_Pingtang	0.004421	0.001775	2.491	18806
Phutai	Liangdao2_EN	Maonan_Pingtang	0.002186	0.000878	2.491	45714
Tagalog	Mogushan_Xianbei_IA	Maonan_Pingtang	0.004563	0.001829	2.494	13945
Visayan	Haminmangha_MN	Maonan_Pingtang	0.003722	0.001492	2.495	31636
Mlabri	Xiaogao_EN	Maonan_Pingtang	0.004304	0.001725	2.495	45794
Tay	Liangdao1_EN	Maonan_Pingtang	0.002506	0.001004	2.496	25467
Dusun	Luoheguxiang_LBIA	Maonan_Pingtang	0.001907	0.000764	2.496	48404
Kinh_Vietnam	Mogushan_Xianbei_IA	Maonan_Pingtang	0.003015	0.001208	2.497	14030
Dushan	PaThen	Maonan_Pingtang	0.003007	0.001204	2.497	31426
Han_Gansu	Taiwan_Gongguan	Maonan_Pingtang	0.001875	0.00075	2.499	34988
Denisova	Haojiatai_LN	Maonan_Pingtang	0.007376	0.002951	2.499	37903
BaBanQinCen	Khamnegan	Maonan_Pingtang	0.002136	0.000854	2.5	38795
CentralThai	Wuqi_EN	Maonan_Pingtang	0.003501	0.0014	2.501	10509
Gejia_Kaili	Chuanyun_H	Maonan_Pingtang	0.003361	0.001344	2.501	18219
BaBanQinCen	Atayal	Maonan_Pingtang	0.002471	0.000988	2.501	38305
Dao	Liangdao1_EN	Maonan_Pingtang	0.002645	0.001057	2.503	25494
AR13-10K	Mlabri	Maonan_Pingtang	0.004397	0.001755	2.505	28433
Dongjia_Kaili	Haminmangha_MN	Maonan_Pingtang	0.002731	0.001089	2.507	31746
Lahu	Liangdao2_EN	Maonan_Pingtang	0.002394	0.000955	2.507	45795
Htin_Mal	Shimao_LN	Maonan_Pingtang	0.002162	0.000863	2.507	51796
Atayal	Nanjing_Hongzhuan	Maonan_Pingtang	0.001339	0.000534	2.509	52644
Longlin	BlackTai	Maonan_Pingtang	0.004197	0.001671	2.511	12896
Xibo_HGDP	Tanshishan_LN	Maonan_Pingtang	0.003094	0.001232	2.511	22620
BaBanQinCen	Erdaojingzi_LN	Maonan_Pingtang	0.005908	0.002353	2.511	33803
Wuqi_EN	Nanjing_Guanzhai	Maonan_Pingtang	0.004858	0.001934	2.512	10262
Qiang_Daofu	Liangdao2_EN	Maonan_Pingtang	0.00279	0.001111	2.512	45597
Muong	Haminmangha_MN	Maonan_Pingtang	0.002395	0.000952	2.515	31723
Russia_MA1_HG	Maonan_Huanjiang	Maonan_Pingtang	0.001907	0.000758	2.517	37970
Dongjia_Kaili	Ilocano	Maonan_Pingtang	0.001378	0.000547	2.517	52348
Nung	Xiaojingshan_EN	Maonan_Pingtang	0.001872	0.000743	2.518	30942
Chuanyun_H	Brahui	Maonan_Pingtang	0.005081	0.002017	2.519	18965
Soa	Tanshishan_LN	Maonan_Pingtang	0.002782	0.001104	2.519	22744
Longlin	Boshan_EN	Maonan_Pingtang	0.013994	0.005552	2.521	12627
Ede	Mogushan_Xianbei_IA	Maonan_Pingtang	0.004194	0.001664	2.521	14062
AR13-10K	Bru	Maonan_Pingtang	0.002514	0.000997	2.522	28979
Kalueang	Lajia_LN	Maonan_Pingtang	0.001595	0.000632	2.524	52321
CoLao	Yumin_EN	Maonan_Pingtang	0.002649	0.001049	2.525	44157
BaBanQinCen	Buryat_Ehirit	Maonan_Pingtang	0.002776	0.001099	2.526	38637
Xiaowu_MN	Tanshishan_LN	Maonan_Pingtang	0.009494	0.003756	2.527	22119
Yuan	Shimao_LN	Maonan_Pingtang	0.001682	0.000665	2.53	52370
Han_Gansu	Tanshishan_LN	Maonan_Pingtang	0.002137	0.000845	2.531	22983
Nyaw	Lajia_LN	Maonan_Pingtang	0.001452	0.000574	2.531	52280
Longlin	Mongolian_Guizhou	Maonan_Pingtang	0.003187	0.001259	2.532	12973
Denisova	Raojia_Longshan	Maonan_Pingtang	0.002132	0.000842	2.532	50801
Xiaogao_EN	Qihe_EN	Maonan_Pingtang	0.011496	0.004537	2.533	18309
BaBanQinCen	Sardinian	Maonan_Pingtang	0.00336	0.001326	2.534	39936
GaoHuaHua	Dai_HGDP	Maonan_Pingtang	0.001554	0.000613	2.535	47992
Kalueang	Pingliangtai_LN	Maonan_Pingtang	0.001387	0.000547	2.537	52881
Qiang_Danba	Liangdao1_EN	Maonan_Pingtang	0.004214	0.00166	2.538	25446
Dushan	Visayan	Maonan_Pingtang	0.00365	0.001438	2.538	31423
Mang	Miaozigou_MN	Maonan_Pingtang	0.004644	0.001829	2.539	14535
Vietnamese	Qihe_EN	Maonan_Pingtang	0.003209	0.001264	2.539	18903
Giarai	Longtoushan_BA	Maonan_Pingtang	0.0025	0.000985	2.539	30289
Baojianshan	Gelao_Longlin	Maonan_Pingtang	0.002211	0.000871	2.539	41683
Kalueang	Banlashan_MN	Maonan_Pingtang	0.001925	0.000758	2.539	52666
CoLao	Miaozigou_MN	Maonan_Pingtang	0.004193	0.001651	2.54	14484
Yuan	Xiaowu_MN	Maonan_Pingtang	0.002133	0.00084	2.54	52018
Lue	Mongolia_N_East	Maonan_Pingtang	0.001786	0.000703	2.541	47494
Ede	DevilsCave_N	Maonan_Pingtang	0.001832	0.000721	2.542	52948
LoLo	Xitoucun_LN	Maonan_Pingtang	0.002428	0.000954	2.544	30570
AR14K	Murut	Maonan_Pingtang	0.002798	0.0011	2.544	30716
PhaFaen_Hoabinhian	Vietnamese	Maonan_Pingtang	0.002889	0.001135	2.545	20715
Baojianshan	Mogushan_Xianbei_IA	Maonan_Pingtang	0.01438	0.005649	2.546	11226
Sherpa_Nepal	Liangdao2_EN	Maonan_Pingtang	0.00339	0.001332	2.546	45430
AR14K	Mang	Maonan_Pingtang	0.003173	0.001245	2.548	30673
Hezhen_HGDP	Liangdao2_EN	Maonan_Pingtang	0.002625	0.00103	2.548	45708
GaoHuaHua	Kalueang	Maonan_Pingtang	0.001765	0.000692	2.548	48185
Tibetan_Shigatse	Ilocano	Maonan_Pingtang	0.00158	0.00062	2.548	52820
Longlin	HmongNjua	Maonan_Pingtang	0.005038	0.001975	2.551	12851
Baojianshan	Gejia_Kaili	Maonan_Pingtang	0.002409	0.000944	2.551	41672
HmongDaw	Ami	Maonan_Pingtang	0.000946	0.000371	2.551	52860
Chokhopani_2700BP	Maonan_Huanjiang	Maonan_Pingtang	0.001695	0.000664	2.552	52716
Khuen	Haojiatai_LN	Maonan_Pingtang	0.001934	0.000756	2.556	39497
Phutai	Mebrak_2125BP	Maonan_Pingtang	0.002554	0.000998	2.56	35121
Dao	Xitoucun_LN	Maonan_Pingtang	0.001993	0.000778	2.562	30623
Ede	Xitoucun_LN	Maonan_Pingtang	0.002617	0.001022	2.562	30827
Atayal	Mebrak_2125BP	Maonan_Pingtang	0.003651	0.001425	2.562	34816
Phutai	Fofonovo_EN	Maonan_Pingtang	0.002126	0.00083	2.562	42060
Phutai	Mongolia_N_East	Maonan_Pingtang	0.001744	0.000681	2.562	47717
Dushan	PhaFaen_Hoabinhian	Maonan_Pingtang	0.01409	0.005498	2.563	12400
Banlashan_MN	Liangdao1_EN	Maonan_Pingtang	0.007662	0.002987	2.565	25226
Dushan	Han_Gansu	Maonan_Pingtang	0.002009	0.000783	2.565	32221
BaBanQinCen	Brahui	Maonan_Pingtang	0.003084	0.001202	2.565	39903
Htin_Mal	Fofonovo_EN	Maonan_Pingtang	0.002918	0.001138	2.565	41506
Li_Hainan	Miaozigou_MN	Maonan_Pingtang	0.001926	0.00075	2.567	15016
Lawa_Eastern	Wuqi_EN	Maonan_Pingtang	0.004689	0.001826	2.568	10343
Nung	Xitoucun_LN	Maonan_Pingtang	0.001813	0.000706	2.568	30621
Nyaw	Qihe_EN	Maonan_Pingtang	0.003373	0.001313	2.569	18961
Laotian	Longtoushan_BA	Maonan_Pingtang	0.001666	0.000648	2.569	30558
CentralThai	Tanshishan_LN	Maonan_Pingtang	0.002297	0.000894	2.57	23034
AR13-10K	Atayal	Maonan_Pingtang	0.003035	0.00118	2.571	28699
Kankanaey	Samdzong_1500BP	Maonan_Pingtang	0.00178	0.000692	2.572	52478
Qiang_Danba	Kankanaey	Maonan_Pingtang	0.001348	0.000524	2.573	52551
Russia_Ust_Ishim	CoLao	Maonan_Pingtang	0.002221	0.000863	2.576	50294
Japan_Jomon	HmongNjua	Maonan_Pingtang	0.002184	0.000848	2.576	51156
PhaFaen_Hoabinhian	Nung	Maonan_Pingtang	0.002796	0.001085	2.577	20684
Htin_Mal	DevilsCave_N	Maonan_Pingtang	0.002316	0.000899	2.577	52296
Xitoucun_LN	Nanjing_Xique	Maonan_Pingtang	0.002696	0.001046	2.578	30554
Dushan	Shimao_LN	Maonan_Pingtang	0.006885	0.002671	2.578	31113
Cong	Wuqi_EN	Maonan_Pingtang	0.004531	0.001757	2.579	10281
Mongolian_Guizhou	Qihe_EN	Maonan_Pingtang	0.002703	0.001048	2.579	19022
Laotian	Mogushan_Xianbei_IA	Maonan_Pingtang	0.002493	0.000967	2.58	14250
Qihe_EN	UstBelaya_EBA	Maonan_Pingtang	0.007979	0.003092	2.581	18490
Ilocano	Nanjing_Xique	Maonan_Pingtang	0.001633	0.000633	2.581	52341
Tu_HGDP	Liangdao1_EN	Maonan_Pingtang	0.003052	0.001182	2.582	25782
Lue	Erdaojingzi_LN	Maonan_Pingtang	0.001817	0.000704	2.582	45396
Gelao_Longlin	Taiwan_Gongguan	Maonan_Pingtang	0.002417	0.000936	2.583	34241
Ami	Chuanyun_H	Maonan_Pingtang	0.003664	0.001418	2.584	18219
Haojiatai_LN	Liangdao1_EN	Maonan_Pingtang	0.010049	0.003887	2.585	19614
BaBanQinCen	Baoan_Jishishan	Maonan_Pingtang	0.002008	0.000777	2.585	38811
Khuen	Xiaogao_EN	Maonan_Pingtang	0.002248	0.000869	2.587	46496
IuMien	Tanshishan_LN	Maonan_Pingtang	0.002904	0.001122	2.588	22520
Mongol_Minorities	Tanshishan_LN	Maonan_Pingtang	0.003427	0.001324	2.588	22783
BaBanQinCen	Tagalog	Maonan_Pingtang	0.00231	0.000892	2.59	38385
Russia_MA1_HG	Xitoucun_LN	Maonan_Pingtang	0.009255	0.00357	2.592	22286
Longlin	Lajia_LN	Maonan_Pingtang	0.010026	0.003865	2.594	12669
Tanshishan_LN	Balochi	Maonan_Pingtang	0.004748	0.00183	2.594	23367
Luxembourg_Loschbour_published	Dongjia_Kaili	Maonan_Pingtang	0.002136	0.000823	2.595	52386
Saek	Banlashan_MN	Maonan_Pingtang	0.001893	0.000729	2.598	52736
Xibo_HGDP	Xitoucun_LN	Maonan_Pingtang	0.002674	0.001029	2.599	30808
Ilocano	Bianbian_EN	Maonan_Pingtang	0.004734	0.001822	2.599	36538
Tujia_Qianjiang	Liangdao2_EN	Maonan_Pingtang	0.001648	0.000634	2.599	46094
Pingliangtai_LN	Liangdao1_EN	Maonan_Pingtang	0.006438	0.002476	2.6	25331
Phuan	Boshan_EN	Maonan_Pingtang	0.002196	0.000845	2.6	49275
Xitoucun_LN	UstBelaya_EBA	Maonan_Pingtang	0.006001	0.002306	2.602	30045
Phutai	Xitoucun_LN	Maonan_Pingtang	0.002289	0.00088	2.602	30815
Yuan	Jiaozuoniecun_LBIA	Maonan_Pingtang	0.001861	0.000715	2.602	48829
Miao_Qianjiang	Mlabri	Maonan_Pingtang	0.001163	0.000447	2.602	52642
Longlin	Han_Shanghai	Maonan_Pingtang	0.00743	0.002854	2.603	12776
Thai	Mogushan_Xianbei_IA	Maonan_Pingtang	0.002819	0.001083	2.603	14234
Chokhopani_2700BP	Nung	Maonan_Pingtang	0.001857	0.000713	2.603	52444
CoLao	Bianbian_EN	Maonan_Pingtang	0.002899	0.001114	2.604	36682
Gejia_Kaili	Boshan_EN	Maonan_Pingtang	0.002383	0.000915	2.606	49114
Han_Shanghai	Chuanyun_H	Maonan_Pingtang	0.006474	0.002482	2.608	18112
China_Tianyuan	LoLo	Maonan_Pingtang	0.002758	0.001057	2.608	46743
Wanggou_MN	Chuanyun_H	Maonan_Pingtang	0.010566	0.004049	2.61	15184
CentralThai	Chuanyun_H	Maonan_Pingtang	0.002722	0.001043	2.61	18683
HmongNjua	Taiwan_Hanben	Maonan_Pingtang	0.001058	0.000405	2.61	52830
Longlin	Shui_Guizhou	Maonan_Pingtang	0.002803	0.001073	2.611	12975
Ami	Jiaozuoniecun_LBIA	Maonan_Pingtang	0.002022	0.000775	2.611	48611
Ede	Mebrak_2125BP	Maonan_Pingtang	0.002976	0.001139	2.612	35125
BaBanQinCen	Lue	Maonan_Pingtang	0.001894	0.000724	2.615	38460
Tibetan_Xunhua	Taiwan_Hanben	Maonan_Pingtang	0.001341	0.000513	2.615	52847
Tanshishan_LN	Sindhi_Pakistan	Maonan_Pingtang	0.004759	0.001819	2.616	23278
Han_Sichuan	Taiwan_Gongguan	Maonan_Pingtang	0.001652	0.000632	2.616	35079
China_Tianyuan	Tay	Maonan_Pingtang	0.002289	0.000875	2.616	46784
Tay	Taiwan_Gongguan	Maonan_Pingtang	0.002412	0.000922	2.617	34235
Baojianshan	Han_Hubei	Maonan_Pingtang	0.002947	0.001126	2.617	41546
Giarai	Haojiatai_LBIA	Maonan_Pingtang	0.002422	0.000925	2.617	42226
Haojiatai_LBIA	Xitoucun_LN	Maonan_Pingtang	0.008526	0.003257	2.618	25320
Wanggou_MN	Xitoucun_LN	Maonan_Pingtang	0.006663	0.002545	2.618	25844
BaBanQinCen	Mongol_Uuld	Maonan_Pingtang	0.002148	0.000821	2.618	38992
Li_Hainan	Jinchankou_LN	Maonan_Pingtang	0.001324	0.000505	2.619	38843
GaoHuaHua	Lahu	Maonan_Pingtang	0.001822	0.000695	2.622	48249
Ilocano	Pingliangtai_LN	Maonan_Pingtang	0.002655	0.001012	2.624	52063
Chokhopani_2700BP	Dusun	Maonan_Pingtang	0.002374	0.000905	2.624	52490
Haojiatai_LBIA	Raojia_Longshan	Maonan_Pingtang	0.002279	0.000868	2.625	41833
Lue	Russia_Shamanka_EBA	Maonan_Pingtang	0.001759	0.00067	2.625	47875
She_HGDP	Qihe_EN	Maonan_Pingtang	0.003252	0.001239	2.626	18899
Japan_Jomon	Maonan_Huanjiang	Maonan_Pingtang	0.001306	0.000497	2.626	51363
AR14K	Raojia_Longshan	Maonan_Pingtang	0.002219	0.000844	2.627	30687
Han_Guizhou	Liangdao2_EN	Maonan_Pingtang	0.001534	0.000584	2.627	46317
TibetanHO_Yunnan	Murut	Maonan_Pingtang	0.001312	0.000499	2.628	52636
Murut	Chuanyun_H	Maonan_Pingtang	0.003848	0.001463	2.631	18227
BaBanQinCen	HaNhi	Maonan_Pingtang	0.001968	0.000748	2.632	38468
Australian.DG	Chuanyun_H	Maonan_Pingtang	0.00835	0.003171	2.633	18030
Khonmueang	Liangdao2_EN	Maonan_Pingtang	0.00184	0.000699	2.634	46082
Mlabri	UstBelaya_EBA	Maonan_Pingtang	0.003347	0.001271	2.634	51224
Liangdao1_EN	Fofonovo_EN	Maonan_Pingtang	0.009838	0.003732	2.636	22029
[truncated: 28,296 more rows]
