# Supplementary material for: Fine-Scale Population Admixture Landscape of Tai–Kadai-Speaking Maonan in Southwest China Inferred From Genome-Wide SNP Data
Source: Front Genet. 2022 Feb 17;13:815285. doi: 10.3389/fgene.2022.815285 (PMC8891617; doi:10.3389/fgene.2022.815285)
Supplement: Supplementary file 3 [file Table3.XLSX]

## Sheet: Table S3A
Table S3A. Symmetrical f4-statistics in the form f4(Maonan_Huanjiang, Maonan_Pingtang; East Asians, Mbuti) to test their genetic affinity between potential ancestral sources and studied population based on the merged Human Origin dataset.
W	X	Y	Z	f4	stderr	Zscore	BABA	ABBA	nsnps
Maonan_Huanjiang	Maonan_Pingtang	Gejia_Kaili	Mbuti	-0.000131	0.000147	-0.894	3754	3762	55304
Maonan_Huanjiang	Maonan_Pingtang	HmongDaw	Mbuti	-0.000123	0.000151	-0.815	3754	3760	55304
Maonan_Huanjiang	Maonan_Pingtang	Hmong	Mbuti	-0.000104	0.000147	-0.712	3751	3756	55250
Maonan_Huanjiang	Maonan_Pingtang	Mang	Mbuti	-9e-05	0.000149	-0.604	3715	3720	55051
Maonan_Huanjiang	Maonan_Pingtang	Han_Gansu	Mbuti	-7.9e-05	0.000134	-0.594	3727	3732	55304
Maonan_Huanjiang	Maonan_Pingtang	Hui_Guizhou	Mbuti	-5.5e-05	0.000135	-0.403	3726	3729	55304
Maonan_Huanjiang	Maonan_Pingtang	Atayal	Mbuti	-4.6e-05	0.000151	-0.305	3743	3746	55304
Maonan_Huanjiang	Maonan_Pingtang	HmongNjua	Mbuti	-4.7e-05	0.000154	-0.305	3749	3752	55304
Maonan_Huanjiang	Maonan_Pingtang	Chuanqing_Bijie	Mbuti	-4.2e-05	0.000139	-0.301	3742	3744	55229
Maonan_Huanjiang	Maonan_Pingtang	Dongjia_Kaili	Mbuti	-3.9e-05	0.000142	-0.277	3749	3751	55304
Maonan_Huanjiang	Maonan_Pingtang	Bai_Heqing	Mbuti	-3.8e-05	0.000142	-0.264	3738	3740	55304
Maonan_Huanjiang	Maonan_Pingtang	Xijia_Kaili	Mbuti	-3.8e-05	0.000144	-0.262	3747	3750	55304
Maonan_Huanjiang	Maonan_Pingtang	Lahu	Mbuti	-3.6e-05	0.000144	-0.247	3733	3735	55304
Maonan_Huanjiang	Maonan_Pingtang	Hani_Honghe	Mbuti	-2.9e-05	0.000137	-0.213	3734	3735	55304
Maonan_Huanjiang	Maonan_Pingtang	Hazara	Mbuti	-2.3e-05	0.000125	-0.187	3616	3617	55304
Maonan_Huanjiang	Maonan_Pingtang	Han_Shaanxi	Mbuti	-2.4e-05	0.000133	-0.184	3734	3736	55304
Maonan_Huanjiang	Maonan_Pingtang	Miao_HGDP	Mbuti	-2.4e-05	0.000146	-0.168	3748	3749	55304
Maonan_Huanjiang	Maonan_Pingtang	Han_Hubei	Mbuti	-2.4e-05	0.000152	-0.16	3750	3752	55304
Maonan_Huanjiang	Maonan_Pingtang	Hui_Sichuan	Mbuti	-1.5e-05	0.000135	-0.112	3733	3734	55304
Maonan_Huanjiang	Maonan_Pingtang	Gelao_Longlin	Mbuti	-1.3e-05	0.00014	-0.095	3748	3749	55304
Maonan_Huanjiang	Maonan_Pingtang	Lawa_Western	Mbuti	-1.2e-05	0.000144	-0.081	3724	3724	55304
Maonan_Huanjiang	Maonan_Pingtang	CoLao	Mbuti	-8e-06	0.000149	-0.052	3739	3739	55051
Maonan_Huanjiang	Maonan_Pingtang	Miao_Qianjiang	Mbuti	-7e-06	0.000138	-0.048	3746	3746	55304
Maonan_Huanjiang	Maonan_Pingtang	Han_Guizhou	Mbuti	-2e-06	0.000134	-0.014	3747	3747	55304
Maonan_Huanjiang	Maonan_Pingtang	Han_Chongqing	Mbuti	0	0.000134	0.001	3748	3748	55304
Maonan_Huanjiang	Maonan_Pingtang	Cong	Mbuti	2e-06	0.000143	0.012	3715	3715	55051
Maonan_Huanjiang	Maonan_Pingtang	IuMien	Mbuti	6e-06	0.000144	0.044	3756	3755	55304
Maonan_Huanjiang	Maonan_Pingtang	Shui_Guizhou	Mbuti	6e-06	0.000136	0.047	3751	3751	55304
Maonan_Huanjiang	Maonan_Pingtang	BoY	Mbuti	8e-06	0.000151	0.05	3732	3732	55051
Maonan_Huanjiang	Maonan_Pingtang	KarenSkaw	Mbuti	9e-06	0.000148	0.062	3716	3715	55304
Maonan_Huanjiang	Maonan_Pingtang	LoLo	Mbuti	1.5e-05	0.000148	0.103	3726	3725	55051
Maonan_Huanjiang	Maonan_Pingtang	Yuan	Mbuti	1.8e-05	0.000142	0.124	3738	3737	55304
Maonan_Huanjiang	Maonan_Pingtang	Vietnam_Lahu	Mbuti	2.2e-05	0.000143	0.151	3717	3716	55051
Maonan_Huanjiang	Maonan_Pingtang	Ami	Mbuti	2.3e-05	0.000146	0.156	3753	3752	55304
Maonan_Huanjiang	Maonan_Pingtang	Han_Sichuan	Mbuti	2.1e-05	0.000133	0.158	3743	3742	55304
Maonan_Huanjiang	Maonan_Pingtang	Miao_Pengshui	Mbuti	2.4e-05	0.00014	0.168	3743	3741	55304
Maonan_Huanjiang	Maonan_Pingtang	KarenPwo	Mbuti	2.5e-05	0.000147	0.168	3721	3720	55304
Maonan_Huanjiang	Maonan_Pingtang	Han_Fujian	Mbuti	2.6e-05	0.000134	0.195	3749	3747	55304
Maonan_Huanjiang	Maonan_Pingtang	Lisu	Mbuti	2.9e-05	0.000147	0.197	3732	3730	55304
Maonan_Huanjiang	Maonan_Pingtang	Tanka_Fujian	Mbuti	3e-05	0.000136	0.218	3746	3744	55304
Maonan_Huanjiang	Maonan_Pingtang	Han_Jiangsu	Mbuti	3.4e-05	0.000145	0.237	3743	3741	55304
Maonan_Huanjiang	Maonan_Pingtang	KhoMu	Mbuti	3.8e-05	0.000143	0.269	3711	3709	55051
Maonan_Huanjiang	Maonan_Pingtang	SouthernThai_TK	Mbuti	3.9e-05	0.000133	0.292	3694	3692	55304
Maonan_Huanjiang	Maonan_Pingtang	Shan	Mbuti	4e-05	0.000135	0.294	3733	3731	55304
Maonan_Huanjiang	Maonan_Pingtang	Han_Zhejiang	Mbuti	5.6e-05	0.00015	0.372	3746	3743	55304
Maonan_Huanjiang	Maonan_Pingtang	Mlabri	Mbuti	7.2e-05	0.000179	0.403	3684	3680	54763
Maonan_Huanjiang	Maonan_Pingtang	Khmu	Mbuti	6.2e-05	0.000143	0.435	3732	3729	55304
Maonan_Huanjiang	Maonan_Pingtang	LaChi	Mbuti	6.5e-05	0.000149	0.439	3740	3736	55051
Maonan_Huanjiang	Maonan_Pingtang	Cambodian	Mbuti	6.6e-05	0.000143	0.466	3716	3712	55304
Maonan_Huanjiang	Maonan_Pingtang	Sila	Mbuti	7.1e-05	0.000145	0.491	3710	3706	55051
Maonan_Huanjiang	Maonan_Pingtang	Mulam_Luocheng	Mbuti	6.8e-05	0.000138	0.493	3754	3751	55304
Maonan_Huanjiang	Maonan_Pingtang	HaNhi	Mbuti	8e-05	0.000136	0.584	3715	3711	55051
Maonan_Huanjiang	Maonan_Pingtang	KarenPadaung	Mbuti	8.3e-05	0.000141	0.591	3725	3721	55304
Maonan_Huanjiang	Maonan_Pingtang	PhuLa	Mbuti	8.5e-05	0.000142	0.596	3726	3721	55051
Maonan_Huanjiang	Maonan_Pingtang	Htin_Mal	Mbuti	8.9e-05	0.000147	0.605	3699	3695	54763
Maonan_Huanjiang	Maonan_Pingtang	Mon	Mbuti	7.7e-05	0.000127	0.606	3696	3691	55304
Maonan_Huanjiang	Maonan_Pingtang	Phutai	Mbuti	9.2e-05	0.000144	0.642	3743	3738	55304
Maonan_Huanjiang	Maonan_Pingtang	PaThen	Mbuti	9.6e-05	0.000145	0.66	3728	3723	55051
Maonan_Huanjiang	Maonan_Pingtang	Khuen	Mbuti	9.8e-05	0.000141	0.69	3751	3746	55304
Maonan_Huanjiang	Maonan_Pingtang	Lawa_Eastern	Mbuti	9.9e-05	0.000142	0.699	3720	3714	55304
Maonan_Huanjiang	Maonan_Pingtang	Nung	Mbuti	9.8e-05	0.000138	0.709	3734	3729	55051
Maonan_Huanjiang	Maonan_Pingtang	She_HGDP	Mbuti	0.000103	0.000144	0.712	3753	3747	55304
Maonan_Huanjiang	Maonan_Pingtang	Ede	Mbuti	9.8e-05	0.000137	0.716	3688	3682	55051
Maonan_Huanjiang	Maonan_Pingtang	Muong	Mbuti	0.000103	0.000142	0.725	3731	3725	55051
Maonan_Huanjiang	Maonan_Pingtang	CentralThai	Mbuti	9.8e-05	0.000131	0.753	3713	3707	55304
Maonan_Huanjiang	Maonan_Pingtang	Palaung	Mbuti	0.000117	0.000145	0.807	3725	3719	55304
Maonan_Huanjiang	Maonan_Pingtang	Blang_Menghai	Mbuti	0.000112	0.000138	0.811	3724	3718	55304
Maonan_Huanjiang	Maonan_Pingtang	Tay	Mbuti	0.000113	0.000138	0.82	3733	3727	55051
Maonan_Huanjiang	Maonan_Pingtang	Khonmueang	Mbuti	0.000114	0.000135	0.846	3742	3736	55304
Maonan_Huanjiang	Maonan_Pingtang	Han_Shanghai	Mbuti	0.000149	0.000173	0.86	3757	3749	55304
Maonan_Huanjiang	Maonan_Pingtang	Lue	Mbuti	0.000122	0.000139	0.877	3752	3745	55304
Maonan_Huanjiang	Maonan_Pingtang	Vietnamese	Mbuti	0.000129	0.000138	0.933	3733	3726	55051
Maonan_Huanjiang	Maonan_Pingtang	Laotian	Mbuti	0.000126	0.000133	0.943	3743	3736	55304
Maonan_Huanjiang	Maonan_Pingtang	Giarai	Mbuti	0.00013	0.000138	0.945	3687	3679	55051
Maonan_Huanjiang	Maonan_Pingtang	Dai_HGDP	Mbuti	0.000141	0.000143	0.986	3748	3740	55304
Maonan_Huanjiang	Maonan_Pingtang	Zhuang_Guangxi	Mbuti	0.000133	0.000132	1.007	3755	3748	55304
Maonan_Huanjiang	Maonan_Pingtang	Thai	Mbuti	0.000137	0.000135	1.013	3731	3723	55304
Maonan_Huanjiang	Maonan_Pingtang	Wa_Cangyuan	Mbuti	0.000149	0.000143	1.042	3725	3716	55304
Maonan_Huanjiang	Maonan_Pingtang	Phuan	Mbuti	0.00015	0.000142	1.057	3743	3734	55303
Maonan_Huanjiang	Maonan_Pingtang	LaoIsan	Mbuti	0.00014	0.000131	1.068	3730	3723	55304
Maonan_Huanjiang	Maonan_Pingtang	Dao	Mbuti	0.000154	0.000144	1.071	3742	3733	55051
Maonan_Huanjiang	Maonan_Pingtang	Blang	Mbuti	0.00016	0.000143	1.113	3729	3720	55304
Maonan_Huanjiang	Maonan_Pingtang	Kinh_HGDP	Mbuti	0.000158	0.00014	1.128	3741	3732	55304
Maonan_Huanjiang	Maonan_Pingtang	Saek	Mbuti	0.00017	0.000142	1.19	3744	3735	55304
Maonan_Huanjiang	Maonan_Pingtang	Kalueang	Mbuti	0.000165	0.000137	1.201	3734	3725	55304
Maonan_Huanjiang	Maonan_Pingtang	Kinh_Vietnam	Mbuti	0.000168	0.000138	1.219	3731	3722	55051
Maonan_Huanjiang	Maonan_Pingtang	BlackTai	Mbuti	0.000179	0.000144	1.247	3754	3744	55304
Maonan_Huanjiang	Maonan_Pingtang	Cham	Mbuti	0.000178	0.000135	1.312	3700	3691	55051
Maonan_Huanjiang	Maonan_Pingtang	Bru	Mbuti	0.00023	0.000142	1.619	3728	3716	55304
Maonan_Huanjiang	Maonan_Pingtang	Nyaw	Mbuti	0.000238	0.000136	1.753	3741	3728	55304
Maonan_Huanjiang	Maonan_Pingtang	HtinPray	Mbuti	0.000257	0.000146	1.762	3727	3713	55304
Maonan_Huanjiang	Maonan_Pingtang	Soa	Mbuti	0.000249	0.000139	1.792	3726	3712	55304

## Sheet: Table S3B
Table S3B. Symmetrical f4-statistics in the form f4(Dai/Zhuang_Guangxi, Maonan_Pingtang; East Asians, Mbuti) to test their genetic affinity between potential ancestral sources and studied population based on the merged Human Origin dataset.
W	X	Y	Z	f4	stderr	Zscore	BABA	ABBA	nsnps
Dai_HGDP	Maonan_Pingtang	Hmong	Mbuti	-0.001097	0.000197	-5.568	3737	3798	55308
Dai_HGDP	Maonan_Pingtang	Gejia_Kaili	Mbuti	-0.000998	0.00019	-5.257	3747	3802	55373
Dai_HGDP	Maonan_Pingtang	HmongNjua	Mbuti	-0.001023	0.0002	-5.106	3737	3794	55373
Dai_HGDP	Maonan_Pingtang	HmongDaw	Mbuti	-0.000988	0.000198	-4.992	3745	3800	55373
Dai_HGDP	Maonan_Pingtang	Miao_Qianjiang	Mbuti	-0.000822	0.00018	-4.562	3738	3784	55373
Dai_HGDP	Maonan_Pingtang	Dongjia_Kaili	Mbuti	-0.000854	0.000189	-4.522	3742	3790	55373
Dai_HGDP	Maonan_Pingtang	Xijia_Kaili	Mbuti	-0.000828	0.000186	-4.456	3742	3788	55373
Zhuang_Guangxi	Maonan_Pingtang	Hmong	Mbuti	-0.000402	9.3e-05	-4.309	3751	3773	55308
Dai_HGDP	Maonan_Pingtang	Han_Sichuan	Mbuti	-0.000729	0.000173	-4.217	3738	3779	55373
Dai_HGDP	Maonan_Pingtang	Hui_Sichuan	Mbuti	-0.000734	0.000175	-4.189	3729	3770	55373
Dai_HGDP	Maonan_Pingtang	Han_Shaanxi	Mbuti	-0.000715	0.000171	-4.182	3731	3771	55373
Dai_HGDP	Maonan_Pingtang	Shui_Guizhou	Mbuti	-0.000729	0.000175	-4.169	3747	3787	55373
Dai_HGDP	Maonan_Pingtang	Han_Chongqing	Mbuti	-0.00072	0.000173	-4.155	3744	3784	55373
Dai_HGDP	Maonan_Pingtang	Han_Guizhou	Mbuti	-0.000721	0.000174	-4.137	3743	3783	55373
Dai_HGDP	Maonan_Pingtang	Han_Gansu	Mbuti	-0.00071	0.000173	-4.104	3726	3765	55373
Dai_HGDP	Maonan_Pingtang	Han_Jiangsu	Mbuti	-0.000726	0.000179	-4.061	3733	3774	55304
Dai_HGDP	Maonan_Pingtang	CoLao	Mbuti	-0.000807	0.000199	-4.05	3732	3776	55102
Dai_HGDP	Maonan_Pingtang	Chuanqing_Bijie	Mbuti	-0.000713	0.000178	-4.012	3739	3778	55298
Dai_HGDP	Maonan_Pingtang	PaThen	Mbuti	-0.000763	0.000193	-3.941	3720	3762	55102
Dai_HGDP	Maonan_Pingtang	Han_Fujian	Mbuti	-0.000662	0.000173	-3.817	3745	3782	55373
Dai_HGDP	Maonan_Pingtang	Miao_HGDP	Mbuti	-0.0007	0.000185	-3.791	3745	3784	55373
Dai_HGDP	Maonan_Pingtang	Hui_Guizhou	Mbuti	-0.000651	0.000172	-3.786	3726	3762	55373
Dai_HGDP	Maonan_Pingtang	Tanka_Fujian	Mbuti	-0.000664	0.000176	-3.785	3743	3779	55373
Dai_HGDP	Maonan_Pingtang	Miao_Pengshui	Mbuti	-0.000688	0.000185	-3.727	3739	3777	55373
Zhuang_Guangxi	Maonan_Pingtang	HmongDaw	Mbuti	-0.000363	9.8e-05	-3.715	3757	3777	55373
Dai_HGDP	Maonan_Pingtang	Maonan_Huanjiang	Mbuti	-0.000675	0.000184	-3.674	3748	3785	55304
Zhuang_Guangxi	Maonan_Pingtang	HmongNjua	Mbuti	-0.00036	0.000101	-3.58	3750	3770	55373
Dai_HGDP	Maonan_Pingtang	IuMien	Mbuti	-0.000674	0.000194	-3.472	3753	3790	55373
Zhuang_Guangxi	Maonan_Pingtang	Gejia_Kaili	Mbuti	-0.000328	9.5e-05	-3.459	3759	3777	55373
Dai_HGDP	Maonan_Pingtang	Mulam_Luocheng	Mbuti	-0.000614	0.000181	-3.392	3748	3782	55304
Dai_HGDP	Maonan_Pingtang	Bai_Heqing	Mbuti	-0.000609	0.000181	-3.359	3738	3772	55373
Dai_HGDP	Maonan_Pingtang	BoY	Mbuti	-0.000641	0.000193	-3.332	3730	3766	55102
Dai_HGDP	Maonan_Pingtang	Tay	Mbuti	-0.000595	0.000183	-3.243	3729	3762	55102
Dai_HGDP	Maonan_Pingtang	Zhuang_Guangxi	Mbuti	-0.000559	0.000174	-3.22	3753	3784	55373
Dai_HGDP	Maonan_Pingtang	Nung	Mbuti	-0.000582	0.000181	-3.218	3731	3763	55102
Dai_HGDP	Maonan_Pingtang	She_HGDP	Mbuti	-0.000586	0.000182	-3.218	3749	3782	55373
Dai_HGDP	Maonan_Pingtang	Hani_Honghe	Mbuti	-0.000578	0.000181	-3.188	3735	3767	55373
Dai_HGDP	Maonan_Pingtang	Han_Shanghai	Mbuti	-0.000677	0.000217	-3.114	3746	3783	55304
Dai_HGDP	Maonan_Pingtang	Han_Hubei	Mbuti	-0.000604	0.000197	-3.067	3746	3779	55304
Dai_HGDP	Maonan_Pingtang	Vietnam_Lahu	Mbuti	-0.00057	0.000186	-3.067	3716	3747	55102
Dai_HGDP	Maonan_Pingtang	Han_Zhejiang	Mbuti	-0.000582	0.00019	-3.06	3741	3774	55304
Dai_HGDP	Maonan_Pingtang	Sila	Mbuti	-0.000597	0.000195	-3.056	3707	3740	55102
Zhuang_Guangxi	Maonan_Pingtang	Dongjia_Kaili	Mbuti	-0.000287	9.4e-05	-3.049	3752	3768	55373
Dai_HGDP	Maonan_Pingtang	Vietnamese	Mbuti	-0.000548	0.000181	-3.031	3730	3760	55102
Dai_HGDP	Maonan_Pingtang	Kinh_Vietnam	Mbuti	-0.000526	0.000182	-2.893	3728	3757	55102
Dai_HGDP	Maonan_Pingtang	Gelao_Longlin	Mbuti	-0.00054	0.000188	-2.871	3747	3777	55304
Zhuang_Guangxi	Maonan_Pingtang	Xijia_Kaili	Mbuti	-0.000263	9.2e-05	-2.858	3751	3766	55373
Dai_HGDP	Maonan_Pingtang	Dao	Mbuti	-0.000533	0.00019	-2.811	3738	3767	55102
Dai_HGDP	Maonan_Pingtang	HaNhi	Mbuti	-0.000489	0.000178	-2.748	3716	3743	55102
Dai_HGDP	Maonan_Pingtang	Ami	Mbuti	-0.000529	0.000193	-2.739	3754	3783	55373
Dai_HGDP	Maonan_Pingtang	Kinh_HGDP	Mbuti	-0.000487	0.000178	-2.733	3740	3767	55373
Zhuang_Guangxi	Maonan_Pingtang	CoLao	Mbuti	-0.00027	9.9e-05	-2.712	3740	3755	55102
Zhuang_Guangxi	Maonan_Pingtang	LoLo	Mbuti	-0.000269	0.0001	-2.685	3726	3741	55102
Dai_HGDP	Maonan_Pingtang	Lisu	Mbuti	-0.00048	0.000186	-2.579	3734	3761	55373
Zhuang_Guangxi	Maonan_Pingtang	Mang	Mbuti	-0.000249	9.9e-05	-2.509	3719	3732	55102
Dai_HGDP	Maonan_Pingtang	Mang	Mbuti	-0.00048	0.000196	-2.455	3719	3746	55102
Dai_HGDP	Maonan_Pingtang	LaChi	Mbuti	-0.000496	0.000202	-2.451	3739	3767	55102
Dai_HGDP	Maonan_Pingtang	PhuLa	Mbuti	-0.000458	0.000187	-2.451	3726	3752	55102
Dai_HGDP	Maonan_Pingtang	Cong	Mbuti	-0.000461	0.000188	-2.447	3718	3744	55102
Dai_HGDP	Maonan_Pingtang	Lahu	Mbuti	-0.000453	0.000189	-2.395	3737	3763	55373
Dai_HGDP	Maonan_Pingtang	Hazara	Mbuti	-0.000384	0.000161	-2.386	3622	3644	55373
Dai_HGDP	Maonan_Pingtang	Palaung	Mbuti	-0.000439	0.000186	-2.36	3726	3750	55373
Dai_HGDP	Maonan_Pingtang	Atayal	Mbuti	-0.000488	0.00021	-2.328	3748	3775	55373
Zhuang_Guangxi	Maonan_Pingtang	Lahu	Mbuti	-0.00022	9.5e-05	-2.312	3737	3749	55373
Zhuang_Guangxi	Maonan_Pingtang	Gelao_Longlin	Mbuti	-0.000209	9.2e-05	-2.269	3749	3761	55304
Zhuang_Guangxi	Maonan_Pingtang	Phutai	Mbuti	-0.00021	9.3e-05	-2.265	3744	3755	55373
Zhuang_Guangxi	Maonan_Pingtang	Yuan	Mbuti	-0.000212	9.4e-05	-2.263	3742	3754	55373
Zhuang_Guangxi	Maonan_Pingtang	Ede	Mbuti	-0.000203	9.1e-05	-2.238	3687	3698	55102
Zhuang_Guangxi	Maonan_Pingtang	Htin_Mal	Mbuti	-0.000223	0.0001	-2.237	3698	3710	54809
Zhuang_Guangxi	Maonan_Pingtang	LaChi	Mbuti	-0.00022	0.000103	-2.135	3740	3752	55102
Dai_HGDP	Maonan_Pingtang	Yuan	Mbuti	-0.000386	0.000184	-2.099	3745	3766	55373
Dai_HGDP	Maonan_Pingtang	Muong	Mbuti	-0.000378	0.000181	-2.09	3733	3754	55102
Dai_HGDP	Maonan_Pingtang	LoLo	Mbuti	-0.000405	0.000194	-2.087	3730	3753	55102
Zhuang_Guangxi	Maonan_Pingtang	BoY	Mbuti	-0.000197	9.7e-05	-2.025	3735	3746	55102
Dai_HGDP	Maonan_Pingtang	CentralThai	Mbuti	-0.000334	0.000169	-1.981	3718	3736	55373
Dai_HGDP	Maonan_Pingtang	KarenSkaw	Mbuti	-0.000389	0.000197	-1.974	3723	3744	55373
Zhuang_Guangxi	Maonan_Pingtang	Khmu	Mbuti	-0.000189	9.7e-05	-1.958	3735	3745	55373
Dai_HGDP	Maonan_Pingtang	Lawa_Western	Mbuti	-0.000364	0.000188	-1.933	3731	3751	55373
Zhuang_Guangxi	Maonan_Pingtang	Maonan_Huanjiang	Mbuti	-0.000176	9.1e-05	-1.931	3755	3765	55304
Dai_HGDP	Maonan_Pingtang	Phuan	Mbuti	-0.000351	0.000184	-1.905	3745	3764	55372
Dai_HGDP	Maonan_Pingtang	BlackTai	Mbuti	-0.000358	0.00019	-1.884	3756	3776	55373
Zhuang_Guangxi	Maonan_Pingtang	Miao_HGDP	Mbuti	-0.000174	9.6e-05	-1.818	3754	3763	55373
Zhuang_Guangxi	Maonan_Pingtang	Mlabri	Mbuti	-0.000209	0.000115	-1.817	3684	3695	54809
Zhuang_Guangxi	Maonan_Pingtang	Shui_Guizhou	Mbuti	-0.000162	9e-05	-1.788	3756	3765	55373
Zhuang_Guangxi	Maonan_Pingtang	IuMien	Mbuti	-0.000168	9.4e-05	-1.788	3761	3770	55373
Zhuang_Guangxi	Maonan_Pingtang	KhoMu	Mbuti	-0.000169	9.6e-05	-1.767	3715	3724	55102
Zhuang_Guangxi	Maonan_Pingtang	HtinPray	Mbuti	-0.000167	9.7e-05	-1.716	3725	3734	55373
Dai_HGDP	Maonan_Pingtang	Khuen	Mbuti	-0.000317	0.000189	-1.675	3758	3775	55373
Zhuang_Guangxi	Maonan_Pingtang	BlackTai	Mbuti	-0.00016	9.6e-05	-1.661	3754	3763	55373
Zhuang_Guangxi	Maonan_Pingtang	LaoIsan	Mbuti	-0.000145	8.8e-05	-1.651	3732	3740	55373
Dai_HGDP	Maonan_Pingtang	Lawa_Eastern	Mbuti	-0.000301	0.000186	-1.615	3726	3743	55373
Dai_HGDP	Maonan_Pingtang	SouthernThai_TK	Mbuti	-0.000271	0.000168	-1.609	3703	3718	55373
Zhuang_Guangxi	Maonan_Pingtang	PaThen	Mbuti	-0.000151	9.6e-05	-1.577	3730	3738	55102
Dai_HGDP	Maonan_Pingtang	KarenPwo	Mbuti	-0.000299	0.00019	-1.576	3729	3745	55373
Dai_HGDP	Maonan_Pingtang	Shan	Mbuti	-0.000279	0.000177	-1.571	3741	3757	55373
Zhuang_Guangxi	Maonan_Pingtang	Mulam_Luocheng	Mbuti	-0.000142	9.1e-05	-1.562	3754	3762	55304
Zhuang_Guangxi	Maonan_Pingtang	Nyaw	Mbuti	-0.000143	9.2e-05	-1.557	3739	3747	55373
Zhuang_Guangxi	Maonan_Pingtang	Lue	Mbuti	-0.000144	9.3e-05	-1.542	3754	3762	55373
Zhuang_Guangxi	Maonan_Pingtang	Kalueang	Mbuti	-0.000145	9.5e-05	-1.532	3735	3743	55373
Zhuang_Guangxi	Maonan_Pingtang	Muong	Mbuti	-0.000142	9.3e-05	-1.529	3733	3741	55102
Zhuang_Guangxi	Maonan_Pingtang	Laotian	Mbuti	-0.000136	8.9e-05	-1.526	3746	3754	55373
Dai_HGDP	Maonan_Pingtang	Blang_Menghai	Mbuti	-0.000276	0.000183	-1.511	3730	3745	55373
Dai_HGDP	Maonan_Pingtang	Mon	Mbuti	-0.000247	0.000163	-1.51	3704	3717	55373
Zhuang_Guangxi	Maonan_Pingtang	Nung	Mbuti	-0.00014	9.4e-05	-1.493	3736	3744	55102
Zhuang_Guangxi	Maonan_Pingtang	Khuen	Mbuti	-0.00014	9.4e-05	-1.492	3755	3763	55373
Zhuang_Guangxi	Maonan_Pingtang	Cambodian	Mbuti	-0.000132	9.1e-05	-1.459	3720	3728	55373
Dai_HGDP	Maonan_Pingtang	Lue	Mbuti	-0.000273	0.000188	-1.455	3758	3773	55373
Dai_HGDP	Maonan_Pingtang	Nyaw	Mbuti	-0.000263	0.000184	-1.427	3743	3758	55373
Zhuang_Guangxi	Maonan_Pingtang	Tay	Mbuti	-0.000131	9.2e-05	-1.418	3735	3742	55102
Dai_HGDP	Maonan_Pingtang	Thai	Mbuti	-0.000249	0.000176	-1.411	3738	3752	55373
Zhuang_Guangxi	Maonan_Pingtang	Soa	Mbuti	-0.000124	8.9e-05	-1.395	3725	3732	55373
Zhuang_Guangxi	Maonan_Pingtang	Atayal	Mbuti	-0.00014	0.000102	-1.378	3751	3759	55373
Zhuang_Guangxi	Maonan_Pingtang	Dao	Mbuti	-0.00013	9.6e-05	-1.361	3742	3749	55102
Dai_HGDP	Maonan_Pingtang	Saek	Mbuti	-0.000246	0.000182	-1.352	3750	3763	55373
Zhuang_Guangxi	Maonan_Pingtang	Giarai	Mbuti	-0.00012	8.9e-05	-1.348	3688	3695	55102
Dai_HGDP	Maonan_Pingtang	Cambodian	Mbuti	-0.000241	0.000179	-1.346	3725	3739	55373
Dai_HGDP	Maonan_Pingtang	Khonmueang	Mbuti	-0.000232	0.000174	-1.332	3750	3762	55373
Dai_HGDP	Maonan_Pingtang	Wa_Cangyuan	Mbuti	-0.000247	0.000188	-1.316	3731	3744	55373
Zhuang_Guangxi	Maonan_Pingtang	KarenPwo	Mbuti	-0.000126	9.6e-05	-1.309	3727	3734	55373
Zhuang_Guangxi	Maonan_Pingtang	Phuan	Mbuti	-0.000119	9.2e-05	-1.29	3744	3751	55372
Zhuang_Guangxi	Maonan_Pingtang	CentralThai	Mbuti	-0.000108	8.6e-05	-1.252	3717	3723	55373
Dai_HGDP	Maonan_Pingtang	Laotian	Mbuti	-0.000218	0.000175	-1.245	3751	3764	55373
Zhuang_Guangxi	Maonan_Pingtang	PhuLa	Mbuti	-0.000113	9.5e-05	-1.193	3729	3735	55102
Zhuang_Guangxi	Maonan_Pingtang	Lawa_Eastern	Mbuti	-0.000111	9.4e-05	-1.175	3724	3730	55373
Dai_HGDP	Maonan_Pingtang	Phutai	Mbuti	-0.000211	0.000181	-1.165	3751	3762	55373
Zhuang_Guangxi	Maonan_Pingtang	Cham	Mbuti	-0.000107	9.2e-05	-1.159	3701	3706	55102
Dai_HGDP	Maonan_Pingtang	LaoIsan	Mbuti	-0.0002	0.000173	-1.157	3738	3749	55373
Zhuang_Guangxi	Maonan_Pingtang	Bru	Mbuti	-0.000107	9.3e-05	-1.151	3728	3734	55373
Dai_HGDP	Maonan_Pingtang	Kalueang	Mbuti	-0.000201	0.000184	-1.096	3742	3753	55373
Zhuang_Guangxi	Maonan_Pingtang	Saek	Mbuti	-0.000101	9.3e-05	-1.081	3746	3752	55373
Zhuang_Guangxi	Maonan_Pingtang	Kinh_HGDP	Mbuti	-9.8e-05	9.1e-05	-1.079	3744	3749	55373
Zhuang_Guangxi	Maonan_Pingtang	Chuanqing_Bijie	Mbuti	-9.8e-05	9.2e-05	-1.055	3750	3755	55298
Zhuang_Guangxi	Maonan_Pingtang	Khonmueang	Mbuti	-9.5e-05	9e-05	-1.055	3746	3751	55373
Zhuang_Guangxi	Maonan_Pingtang	KarenSkaw	Mbuti	-9.8e-05	9.5e-05	-1.024	3723	3728	55373
Zhuang_Guangxi	Maonan_Pingtang	Shan	Mbuti	-9e-05	9e-05	-0.997	3739	3744	55373
Dai_HGDP	Maonan_Pingtang	KarenPadaung	Mbuti	-0.000188	0.000193	-0.971	3735	3746	55373
Dai_HGDP	Maonan_Pingtang	KhoMu	Mbuti	-0.000178	0.000187	-0.953	3723	3733	55102
Zhuang_Guangxi	Maonan_Pingtang	Thai	Mbuti	-8.4e-05	8.9e-05	-0.946	3735	3740	55373
Zhuang_Guangxi	Maonan_Pingtang	Ami	Mbuti	-8.7e-05	9.7e-05	-0.898	3761	3765	55373
Zhuang_Guangxi	Maonan_Pingtang	Cong	Mbuti	-8.3e-05	9.4e-05	-0.889	3721	3726	55102
Zhuang_Guangxi	Maonan_Pingtang	Kinh_Vietnam	Mbuti	-7.9e-05	9.1e-05	-0.867	3733	3738	55102
Zhuang_Guangxi	Maonan_Pingtang	SouthernThai_TK	Mbuti	-7.5e-05	8.7e-05	-0.864	3701	3705	55373
Dai_HGDP	Maonan_Pingtang	Cham	Mbuti	-0.000144	0.000177	-0.815	3708	3716	55102
Zhuang_Guangxi	Maonan_Pingtang	Blang	Mbuti	-7.6e-05	9.6e-05	-0.793	3731	3736	55373
Dai_HGDP	Maonan_Pingtang	Khmu	Mbuti	-0.000148	0.000191	-0.776	3745	3753	55373
Zhuang_Guangxi	Maonan_Pingtang	Vietnamese	Mbuti	-6.9e-05	9.1e-05	-0.758	3736	3740	55102
Dai_HGDP	Maonan_Pingtang	Blang	Mbuti	-0.000122	0.000186	-0.654	3738	3745	55373
Zhuang_Guangxi	Maonan_Pingtang	Lawa_Western	Mbuti	-6e-05	9.6e-05	-0.625	3732	3736	55373
Zhuang_Guangxi	Maonan_Pingtang	Dai_HGDP	Mbuti	-5.8e-05	9.3e-05	-0.62	3753	3756	55373
Zhuang_Guangxi	Maonan_Pingtang	Lisu	Mbuti	-5.8e-05	9.5e-05	-0.609	3740	3743	55373
Zhuang_Guangxi	Maonan_Pingtang	HaNhi	Mbuti	-5.4e-05	8.8e-05	-0.607	3721	3724	55102
Zhuang_Guangxi	Maonan_Pingtang	Vietnam_Lahu	Mbuti	-4.8e-05	9.2e-05	-0.52	3724	3727	55102
Zhuang_Guangxi	Maonan_Pingtang	Mon	Mbuti	-4.2e-05	8.3e-05	-0.508	3702	3705	55373
Zhuang_Guangxi	Maonan_Pingtang	Sila	Mbuti	-3.6e-05	9.6e-05	-0.374	3717	3718	55102
Dai_HGDP	Maonan_Pingtang	Ede	Mbuti	-6.5e-05	0.000176	-0.371	3700	3704	55102
Zhuang_Guangxi	Maonan_Pingtang	Blang_Menghai	Mbuti	-3.3e-05	9.5e-05	-0.348	3730	3732	55373
Dai_HGDP	Maonan_Pingtang	Htin_Mal	Mbuti	-4.8e-05	0.000194	-0.245	3711	3714	54809
Zhuang_Guangxi	Maonan_Pingtang	KarenPadaung	Mbuti	-2.1e-05	9.6e-05	-0.221	3733	3734	55373
Zhuang_Guangxi	Maonan_Pingtang	Hani_Honghe	Mbuti	-1.7e-05	9.3e-05	-0.184	3744	3745	55373
Dai_HGDP	Maonan_Pingtang	Soa	Mbuti	-3.2e-05	0.000178	-0.182	3736	3738	55373
Zhuang_Guangxi	Maonan_Pingtang	Wa_Cangyuan	Mbuti	-1.4e-05	9.5e-05	-0.145	3730	3731	55373
Zhuang_Guangxi	Maonan_Pingtang	Palaung	Mbuti	-6e-06	9.5e-05	-0.058	3731	3732	55373
Zhuang_Guangxi	Maonan_Pingtang	Miao_Qianjiang	Mbuti	-5e-06	9.2e-05	-0.052	3756	3756	55373
Dai_HGDP	Maonan_Pingtang	HtinPray	Mbuti	3e-06	0.000192	0.016	3739	3738	55373
Zhuang_Guangxi	Maonan_Pingtang	Han_Guizhou	Mbuti	4e-06	9e-05	0.048	3758	3758	55373
Dai_HGDP	Maonan_Pingtang	Bru	Mbuti	4.4e-05	0.000188	0.233	3741	3738	55373
Zhuang_Guangxi	Maonan_Pingtang	Han_Hubei	Mbuti	2.4e-05	9.6e-05	0.247	3758	3757	55304
Zhuang_Guangxi	Maonan_Pingtang	She_HGDP	Mbuti	2.4e-05	9.4e-05	0.254	3761	3759	55373
Dai_HGDP	Maonan_Pingtang	Mlabri	Mbuti	7.9e-05	0.000233	0.34	3702	3698	54809
Zhuang_Guangxi	Maonan_Pingtang	Miao_Pengshui	Mbuti	3.9e-05	9.2e-05	0.419	3753	3751	55373
Dai_HGDP	Maonan_Pingtang	Giarai	Mbuti	8.4e-05	0.000177	0.475	3702	3698	55102
Zhuang_Guangxi	Maonan_Pingtang	Han_Chongqing	Mbuti	4.6e-05	8.9e-05	0.514	3759	3757	55373
Zhuang_Guangxi	Maonan_Pingtang	Hui_Guizhou	Mbuti	5.6e-05	8.9e-05	0.625	3740	3736	55373
Zhuang_Guangxi	Maonan_Pingtang	Han_Sichuan	Mbuti	6.3e-05	8.9e-05	0.702	3755	3751	55373
Zhuang_Guangxi	Maonan_Pingtang	Bai_Heqing	Mbuti	7.4e-05	9.4e-05	0.786	3752	3748	55373
Zhuang_Guangxi	Maonan_Pingtang	Han_Fujian	Mbuti	7.5e-05	8.9e-05	0.842	3760	3756	55373
Zhuang_Guangxi	Maonan_Pingtang	Han_Zhejiang	Mbuti	8.9e-05	9.8e-05	0.906	3754	3749	55304
Zhuang_Guangxi	Maonan_Pingtang	Tanka_Fujian	Mbuti	8.3e-05	9e-05	0.926	3758	3753	55373
Zhuang_Guangxi	Maonan_Pingtang	Hui_Sichuan	Mbuti	8.4e-05	8.9e-05	0.948	3747	3742	55373
Zhuang_Guangxi	Maonan_Pingtang	Han_Jiangsu	Mbuti	9.1e-05	9.3e-05	0.975	3751	3746	55304
Zhuang_Guangxi	Maonan_Pingtang	Han_Gansu	Mbuti	0.000101	8.9e-05	1.132	3743	3738	55373
Zhuang_Guangxi	Maonan_Pingtang	Hazara	Mbuti	9.2e-05	8.1e-05	1.135	3629	3624	55373
Zhuang_Guangxi	Maonan_Pingtang	Han_Shaanxi	Mbuti	0.000134	8.8e-05	1.524	3750	3742	55373
Zhuang_Guangxi	Maonan_Pingtang	Han_Shanghai	Mbuti	0.000195	0.000111	1.752	3765	3754	55304

## Sheet: Table S3C
Table S3C. Symmetrical f4-statistics in the form f4(Atayal/Ami, Maonan_Pingtang; East Asians, Mbuti) to test their genetic affinity between potential ancestral sources and studied population based on the merged Human Origin dataset.
W	X	Y	Z	f4	stderr	Zscore	BABA	ABBA	nsnps
Atayal	Maonan_Pingtang	HmongNjua	Mbuti	-0.001237	0.000277	-4.469	3732	3800	55373
Atayal	Maonan_Pingtang	KarenPwo	Mbuti	-0.001167	0.000262	-4.45	3702	3767	55373
Atayal	Maonan_Pingtang	Hmong	Mbuti	-0.001188	0.000269	-4.41	3736	3802	55308
Atayal	Maonan_Pingtang	HmongDaw	Mbuti	-0.001212	0.000278	-4.354	3739	3806	55373
Atayal	Maonan_Pingtang	Mang	Mbuti	-0.001091	0.000268	-4.074	3702	3762	55102
Atayal	Maonan_Pingtang	Xijia_Kaili	Mbuti	-0.001063	0.000263	-4.036	3735	3794	55373
Atayal	Maonan_Pingtang	Hani_Honghe	Mbuti	-0.001016	0.000253	-4.009	3723	3779	55373
Atayal	Maonan_Pingtang	Gejia_Kaili	Mbuti	-0.001044	0.000266	-3.929	3747	3805	55373
Atayal	Maonan_Pingtang	Dongjia_Kaili	Mbuti	-0.001048	0.000267	-3.92	3739	3797	55373
Atayal	Maonan_Pingtang	Lahu	Mbuti	-0.000992	0.000263	-3.775	3721	3776	55373
Atayal	Maonan_Pingtang	Yuan	Mbuti	-0.00095	0.000262	-3.63	3729	3782	55373
Atayal	Maonan_Pingtang	Miao_HGDP	Mbuti	-0.000943	0.000264	-3.572	3740	3792	55373
Atayal	Maonan_Pingtang	KarenSkaw	Mbuti	-0.000948	0.000267	-3.556	3705	3757	55373
Atayal	Maonan_Pingtang	Maonan_Huanjiang	Mbuti	-0.000886	0.000252	-3.511	3743	3792	55304
Atayal	Maonan_Pingtang	KarenPadaung	Mbuti	-0.000944	0.00027	-3.502	3712	3765	55373
Atayal	Maonan_Pingtang	Vietnam_Lahu	Mbuti	-0.000901	0.000258	-3.487	3706	3756	55102
Atayal	Maonan_Pingtang	LaChi	Mbuti	-0.000967	0.000279	-3.459	3727	3780	55102
Atayal	Maonan_Pingtang	HaNhi	Mbuti	-0.00085	0.000247	-3.442	3704	3751	55102
Atayal	Maonan_Pingtang	KhoMu	Mbuti	-0.000904	0.000265	-3.411	3702	3752	55102
Atayal	Maonan_Pingtang	Blang	Mbuti	-0.000883	0.000262	-3.363	3716	3764	55373
Atayal	Maonan_Pingtang	Chuanqing_Bijie	Mbuti	-0.000842	0.000253	-3.322	3737	3783	55298
Atayal	Maonan_Pingtang	Soa	Mbuti	-0.000833	0.000251	-3.321	3712	3758	55373
Atayal	Maonan_Pingtang	PhuLa	Mbuti	-0.000871	0.000264	-3.297	3715	3763	55102
Atayal	Maonan_Pingtang	Sila	Mbuti	-0.000838	0.000262	-3.199	3701	3747	55102
Atayal	Maonan_Pingtang	Miao_Qianjiang	Mbuti	-0.00081	0.000254	-3.182	3741	3786	55373
Atayal	Maonan_Pingtang	Hui_Guizhou	Mbuti	-0.000753	0.000246	-3.062	3724	3766	55373
Atayal	Maonan_Pingtang	Mulam_Luocheng	Mbuti	-0.000788	0.000257	-3.061	3743	3787	55304
Atayal	Maonan_Pingtang	Laotian	Mbuti	-0.000757	0.000249	-3.043	3736	3778	55373
Atayal	Maonan_Pingtang	Shan	Mbuti	-0.000773	0.000255	-3.035	3727	3770	55373
Atayal	Maonan_Pingtang	Wa_Cangyuan	Mbuti	-0.000781	0.000259	-3.014	3716	3759	55373
Ami	Maonan_Pingtang	Hmong	Mbuti	-0.000681	0.000227	-2.997	3745	3783	55308
Atayal	Maonan_Pingtang	Gelao_Longlin	Mbuti	-0.000773	0.000259	-2.988	3741	3783	55304
Atayal	Maonan_Pingtang	Lisu	Mbuti	-0.000778	0.000263	-2.955	3727	3770	55373
Atayal	Maonan_Pingtang	Khmu	Mbuti	-0.00076	0.000263	-2.892	3726	3768	55373
Atayal	Maonan_Pingtang	CoLao	Mbuti	-0.000786	0.000274	-2.871	3733	3776	55102
Atayal	Maonan_Pingtang	Han_Shaanxi	Mbuti	-0.000699	0.000244	-2.869	3734	3772	55373
Atayal	Maonan_Pingtang	Khuen	Mbuti	-0.000731	0.000257	-2.841	3746	3786	55373
Atayal	Maonan_Pingtang	Htin_Mal	Mbuti	-0.000785	0.000277	-2.833	3691	3734	54809
Atayal	Maonan_Pingtang	Hui_Sichuan	Mbuti	-0.000686	0.000244	-2.809	3733	3771	55373
Atayal	Maonan_Pingtang	Muong	Mbuti	-0.000725	0.000258	-2.809	3725	3765	55102
Atayal	Maonan_Pingtang	Shui_Guizhou	Mbuti	-0.000696	0.000248	-2.808	3749	3787	55373
Atayal	Maonan_Pingtang	Bai_Heqing	Mbuti	-0.000704	0.000252	-2.799	3736	3775	55373
Atayal	Maonan_Pingtang	LaoIsan	Mbuti	-0.000692	0.000248	-2.793	3725	3763	55373
Atayal	Maonan_Pingtang	Blang_Menghai	Mbuti	-0.000722	0.000259	-2.784	3718	3758	55373
Atayal	Maonan_Pingtang	IuMien	Mbuti	-0.000748	0.000269	-2.783	3754	3795	55373
Atayal	Maonan_Pingtang	Kinh_HGDP	Mbuti	-0.000703	0.000253	-2.782	3734	3773	55373
Atayal	Maonan_Pingtang	Cong	Mbuti	-0.000714	0.000258	-2.765	3711	3750	55102
Ami	Maonan_Pingtang	Hani_Honghe	Mbuti	-0.000596	0.000217	-2.742	3729	3762	55373
Atayal	Maonan_Pingtang	Zhuang_Guangxi	Mbuti	-0.000667	0.000244	-2.739	3751	3788	55373
Atayal	Maonan_Pingtang	Han_Sichuan	Mbuti	-0.000665	0.000244	-2.724	3742	3779	55373
Ami	Maonan_Pingtang	HaNhi	Mbuti	-0.000603	0.000221	-2.722	3706	3739	55102
Atayal	Maonan_Pingtang	Han_Guizhou	Mbuti	-0.00066	0.000244	-2.709	3746	3783	55373
Atayal	Maonan_Pingtang	HtinPray	Mbuti	-0.000736	0.000272	-2.709	3717	3757	55373
Atayal	Maonan_Pingtang	Dao	Mbuti	-0.000699	0.00026	-2.687	3735	3773	55102
Ami	Maonan_Pingtang	HmongDaw	Mbuti	-0.000634	0.000237	-2.669	3750	3786	55373
Atayal	Maonan_Pingtang	Lawa_Western	Mbuti	-0.000704	0.000264	-2.668	3722	3761	55373
Atayal	Maonan_Pingtang	Lawa_Eastern	Mbuti	-0.000676	0.000254	-2.665	3716	3753	55373
Atayal	Maonan_Pingtang	PaThen	Mbuti	-0.000718	0.000271	-2.654	3722	3761	55102
Atayal	Maonan_Pingtang	LoLo	Mbuti	-0.000717	0.000271	-2.649	3722	3761	55102
Atayal	Maonan_Pingtang	CentralThai	Mbuti	-0.000625	0.000237	-2.632	3710	3744	55373
Atayal	Maonan_Pingtang	BlackTai	Mbuti	-0.000694	0.000264	-2.625	3747	3785	55373
Atayal	Maonan_Pingtang	Han_Gansu	Mbuti	-0.000645	0.000247	-2.615	3730	3765	55373
Atayal	Maonan_Pingtang	Bru	Mbuti	-0.000694	0.000267	-2.597	3720	3758	55373
Atayal	Maonan_Pingtang	Phuan	Mbuti	-0.000666	0.000257	-2.587	3737	3773	55372
Atayal	Maonan_Pingtang	Mon	Mbuti	-0.000594	0.000231	-2.571	3695	3728	55373
Atayal	Maonan_Pingtang	Nyaw	Mbuti	-0.000662	0.00026	-2.547	3732	3769	55373
Atayal	Maonan_Pingtang	Tay	Mbuti	-0.000674	0.000266	-2.536	3728	3765	55102
Atayal	Maonan_Pingtang	Vietnamese	Mbuti	-0.000657	0.000259	-2.535	3728	3764	55102
Ami	Maonan_Pingtang	Khmu	Mbuti	-0.000579	0.000229	-2.534	3726	3758	55373
Atayal	Maonan_Pingtang	BoY	Mbuti	-0.000685	0.000271	-2.525	3729	3767	55102
Atayal	Maonan_Pingtang	Han_Chongqing	Mbuti	-0.000615	0.000245	-2.515	3748	3783	55373
Atayal	Maonan_Pingtang	Saek	Mbuti	-0.000678	0.00027	-2.511	3738	3776	55373
Atayal	Maonan_Pingtang	Lue	Mbuti	-0.00065	0.000261	-2.493	3748	3784	55373
Atayal	Maonan_Pingtang	Ede	Mbuti	-0.000632	0.000255	-2.473	3684	3719	55102
Atayal	Maonan_Pingtang	Giarai	Mbuti	-0.000607	0.000248	-2.447	3683	3716	55102
Atayal	Maonan_Pingtang	Cambodian	Mbuti	-0.000621	0.000256	-2.421	3715	3750	55373
Ami	Maonan_Pingtang	Lahu	Mbuti	-0.000528	0.000221	-2.392	3731	3760	55373
Ami	Maonan_Pingtang	HmongNjua	Mbuti	-0.000557	0.000234	-2.377	3746	3777	55373
Atayal	Maonan_Pingtang	Palaung	Mbuti	-0.00063	0.000265	-2.377	3722	3756	55373
Ami	Maonan_Pingtang	Gejia_Kaili	Mbuti	-0.000527	0.000223	-2.368	3756	3785	55373
Atayal	Maonan_Pingtang	Miao_Pengshui	Mbuti	-0.000595	0.000253	-2.348	3744	3776	55373
Ami	Maonan_Pingtang	KarenPadaung	Mbuti	-0.000511	0.000223	-2.293	3720	3748	55373
Atayal	Maonan_Pingtang	Khonmueang	Mbuti	-0.00056	0.000247	-2.27	3741	3772	55373
Ami	Maonan_Pingtang	Htin_Mal	Mbuti	-0.000531	0.000235	-2.261	3691	3720	54809
Atayal	Maonan_Pingtang	Kalueang	Mbuti	-0.000584	0.000259	-2.253	3731	3764	55373
Ami	Maonan_Pingtang	KarenPwo	Mbuti	-0.00049	0.000221	-2.221	3719	3746	55373
Atayal	Maonan_Pingtang	Nung	Mbuti	-0.000554	0.000253	-2.188	3733	3763	55102
Ami	Maonan_Pingtang	Dongjia_Kaili	Mbuti	-0.000488	0.000226	-2.164	3749	3776	55373
Atayal	Maonan_Pingtang	Thai	Mbuti	-0.000528	0.000248	-2.128	3731	3761	55373
Ami	Maonan_Pingtang	Lawa_Eastern	Mbuti	-0.00047	0.000223	-2.104	3716	3742	55373
Ami	Maonan_Pingtang	KarenSkaw	Mbuti	-0.000493	0.000235	-2.101	3713	3740	55373
Atayal	Maonan_Pingtang	Kinh_Vietnam	Mbuti	-0.000543	0.000259	-2.099	3728	3758	55102
Atayal	Maonan_Pingtang	Han_Zhejiang	Mbuti	-0.000558	0.000272	-2.052	3743	3774	55304
Ami	Maonan_Pingtang	Miao_HGDP	Mbuti	-0.00046	0.000231	-1.989	3748	3773	55373
Ami	Maonan_Pingtang	Lawa_Western	Mbuti	-0.000446	0.000224	-1.986	3723	3747	55373
Atayal	Maonan_Pingtang	Dai_HGDP	Mbuti	-0.000513	0.000259	-1.983	3748	3776	55373
Ami	Maonan_Pingtang	Sila	Mbuti	-0.000457	0.000233	-1.963	3707	3732	55102
Ami	Maonan_Pingtang	Xijia_Kaili	Mbuti	-0.000442	0.000226	-1.96	3748	3773	55373
Ami	Maonan_Pingtang	Vietnam_Lahu	Mbuti	-0.000417	0.000224	-1.86	3716	3739	55102
Ami	Maonan_Pingtang	Blang	Mbuti	-0.000415	0.000226	-1.833	3723	3746	55373
Ami	Maonan_Pingtang	Wa_Cangyuan	Mbuti	-0.000402	0.00022	-1.828	3721	3743	55373
Ami	Maonan_Pingtang	Cong	Mbuti	-0.000403	0.000221	-1.825	3714	3737	55102
Atayal	Maonan_Pingtang	Han_Fujian	Mbuti	-0.00044	0.000244	-1.804	3754	3779	55373
Ami	Maonan_Pingtang	KhoMu	Mbuti	-0.000404	0.000226	-1.785	3710	3732	55102
Ami	Maonan_Pingtang	Shan	Mbuti	-0.000384	0.000217	-1.768	3734	3755	55373
Ami	Maonan_Pingtang	Lisu	Mbuti	-0.000388	0.000221	-1.758	3732	3753	55373
Ami	Maonan_Pingtang	Gelao_Longlin	Mbuti	-0.00039	0.000223	-1.752	3747	3768	55304
Ami	Maonan_Pingtang	Bai_Heqing	Mbuti	-0.000386	0.00022	-1.75	3741	3762	55373
Atayal	Maonan_Pingtang	Mlabri	Mbuti	-0.000528	0.000306	-1.723	3683	3712	54809
Ami	Maonan_Pingtang	Mlabri	Mbuti	-0.000452	0.000263	-1.717	3680	3704	54809
Atayal	Maonan_Pingtang	Phutai	Mbuti	-0.000445	0.000264	-1.684	3746	3770	55373
Ami	Maonan_Pingtang	Hui_Guizhou	Mbuti	-0.000352	0.000212	-1.662	3730	3750	55373
Atayal	Maonan_Pingtang	Han_Hubei	Mbuti	-0.000438	0.000272	-1.614	3753	3778	55304
Atayal	Maonan_Pingtang	She_HGDP	Mbuti	-0.000425	0.000266	-1.598	3755	3779	55373
Ami	Maonan_Pingtang	Maonan_Huanjiang	Mbuti	-0.000343	0.000218	-1.577	3753	3772	55304
Atayal	Maonan_Pingtang	Tanka_Fujian	Mbuti	-0.000374	0.000245	-1.528	3753	3774	55373
Ami	Maonan_Pingtang	LaChi	Mbuti	-0.000355	0.000232	-1.525	3739	3759	55102
Atayal	Maonan_Pingtang	Cham	Mbuti	-0.000393	0.000258	-1.52	3701	3723	55102
Ami	Maonan_Pingtang	IuMien	Mbuti	-0.000337	0.000223	-1.512	3758	3777	55373
Ami	Maonan_Pingtang	Kalueang	Mbuti	-0.000322	0.000219	-1.471	3732	3750	55373
Atayal	Maonan_Pingtang	Han_Shanghai	Mbuti	-0.00045	0.000312	-1.442	3755	3780	55304
Ami	Maonan_Pingtang	Blang_Menghai	Mbuti	-0.000315	0.000222	-1.416	3724	3742	55373
Atayal	Maonan_Pingtang	SouthernThai_TK	Mbuti	-0.000339	0.000242	-1.4	3703	3721	55373
Ami	Maonan_Pingtang	Han_Gansu	Mbuti	-0.000292	0.000212	-1.382	3734	3750	55373
Ami	Maonan_Pingtang	Mang	Mbuti	-0.000325	0.000236	-1.376	3718	3736	55102
Ami	Maonan_Pingtang	Saek	Mbuti	-0.000299	0.000221	-1.348	3743	3760	55373
Ami	Maonan_Pingtang	Chuanqing_Bijie	Mbuti	-0.000295	0.000221	-1.332	3747	3763	55298
Ami	Maonan_Pingtang	Giarai	Mbuti	-0.000278	0.000211	-1.321	3685	3700	55102
Ami	Maonan_Pingtang	Palaung	Mbuti	-0.000293	0.000227	-1.292	3726	3742	55373
Ami	Maonan_Pingtang	Mulam_Luocheng	Mbuti	-0.000286	0.000222	-1.288	3752	3768	55304
Ami	Maonan_Pingtang	PhuLa	Mbuti	-0.000292	0.000227	-1.288	3725	3742	55102
Ami	Maonan_Pingtang	LaoIsan	Mbuti	-0.00027	0.00021	-1.284	3731	3746	55373
Ami	Maonan_Pingtang	Soa	Mbuti	-0.000275	0.000217	-1.269	3723	3738	55373
Ami	Maonan_Pingtang	Nyaw	Mbuti	-0.000272	0.000216	-1.258	3737	3752	55373
Ami	Maonan_Pingtang	Shui_Guizhou	Mbuti	-0.000271	0.000216	-1.256	3756	3771	55373
Ami	Maonan_Pingtang	Ede	Mbuti	-0.000265	0.000218	-1.218	3688	3702	55102
Ami	Maonan_Pingtang	Han_Shaanxi	Mbuti	-0.000247	0.00021	-1.178	3741	3754	55373
Atayal	Maonan_Pingtang	Han_Jiangsu	Mbuti	-0.000312	0.00027	-1.156	3747	3765	55304
Ami	Maonan_Pingtang	Khuen	Mbuti	-0.000258	0.000223	-1.154	3754	3769	55373
Ami	Maonan_Pingtang	Hui_Sichuan	Mbuti	-0.00024	0.000213	-1.127	3740	3753	55373
Atayal	Maonan_Pingtang	Hazara	Mbuti	-0.000256	0.00023	-1.111	3628	3643	55373
Ami	Maonan_Pingtang	Han_Sichuan	Mbuti	-0.000229	0.000212	-1.08	3749	3762	55373
Ami	Maonan_Pingtang	Laotian	Mbuti	-0.000221	0.000208	-1.061	3746	3758	55373
Ami	Maonan_Pingtang	PaThen	Mbuti	-0.000243	0.000231	-1.052	3729	3742	55102
Ami	Maonan_Pingtang	LoLo	Mbuti	-0.000238	0.000228	-1.048	3730	3743	55102
Ami	Maonan_Pingtang	Yuan	Mbuti	-0.000226	0.000218	-1.039	3745	3758	55373
Ami	Maonan_Pingtang	BoY	Mbuti	-0.000245	0.000237	-1.036	3736	3749	55102
Ami	Maonan_Pingtang	Han_Guizhou	Mbuti	-0.000216	0.000211	-1.023	3754	3766	55373
Ami	Maonan_Pingtang	Mon	Mbuti	-0.000198	0.000198	-0.998	3700	3711	55373
Ami	Maonan_Pingtang	HtinPray	Mbuti	-0.000224	0.000228	-0.98	3726	3739	55373
Ami	Maonan_Pingtang	BlackTai	Mbuti	-0.000211	0.000228	-0.927	3756	3768	55373
Ami	Maonan_Pingtang	Miao_Qianjiang	Mbuti	-0.000191	0.000218	-0.877	3753	3764	55373
Ami	Maonan_Pingtang	Cambodian	Mbuti	-0.000193	0.000222	-0.869	3721	3731	55373
Ami	Maonan_Pingtang	Han_Jiangsu	Mbuti	-0.000197	0.000228	-0.863	3745	3756	55304
Ami	Maonan_Pingtang	Muong	Mbuti	-0.000182	0.000226	-0.806	3734	3745	55102
Ami	Maonan_Pingtang	Tay	Mbuti	-0.000179	0.000225	-0.797	3736	3746	55102
Ami	Maonan_Pingtang	Han_Chongqing	Mbuti	-0.000162	0.000211	-0.767	3756	3765	55373
Ami	Maonan_Pingtang	CoLao	Mbuti	-0.000166	0.000231	-0.719	3746	3755	55102
Ami	Maonan_Pingtang	Bru	Mbuti	-0.000146	0.000221	-0.661	3730	3738	55373
Ami	Maonan_Pingtang	Kinh_HGDP	Mbuti	-0.000142	0.000219	-0.648	3745	3753	55373
Ami	Maonan_Pingtang	Zhuang_Guangxi	Mbuti	-0.000136	0.00021	-0.648	3761	3768	55373
Ami	Maonan_Pingtang	Nung	Mbuti	-0.000124	0.000218	-0.569	3740	3747	55102
Ami	Maonan_Pingtang	Phutai	Mbuti	-0.000124	0.000222	-0.56	3750	3756	55373
Ami	Maonan_Pingtang	CentralThai	Mbuti	-0.000115	0.000206	-0.556	3719	3725	55373
Ami	Maonan_Pingtang	Hazara	Mbuti	-0.000101	0.000198	-0.508	3625	3631	55373
Ami	Maonan_Pingtang	Khonmueang	Mbuti	-0.000108	0.000213	-0.506	3748	3754	55373
Ami	Maonan_Pingtang	Lue	Mbuti	-0.000111	0.000221	-0.503	3758	3764	55373
Ami	Maonan_Pingtang	Dao	Mbuti	-0.00011	0.000228	-0.483	3745	3751	55102
Ami	Maonan_Pingtang	Miao_Pengshui	Mbuti	-8.3e-05	0.00022	-0.378	3753	3758	55373
Ami	Maonan_Pingtang	Thai	Mbuti	-7.5e-05	0.000209	-0.358	3738	3742	55373
Ami	Maonan_Pingtang	Dai_HGDP	Mbuti	-7.5e-05	0.000223	-0.336	3754	3758	55373
Ami	Maonan_Pingtang	She_HGDP	Mbuti	-6.5e-05	0.000225	-0.288	3761	3764	55373
Ami	Maonan_Pingtang	Han_Hubei	Mbuti	-5.6e-05	0.000236	-0.236	3759	3762	55304
Ami	Maonan_Pingtang	Vietnamese	Mbuti	-4.9e-05	0.000217	-0.227	3739	3742	55102
Ami	Maonan_Pingtang	Han_Zhejiang	Mbuti	-4.5e-05	0.00023	-0.195	3752	3755	55304
Ami	Maonan_Pingtang	Tanka_Fujian	Mbuti	-1.5e-05	0.000211	-0.073	3758	3759	55373
Ami	Maonan_Pingtang	Phuan	Mbuti	0	0.000227	-0.002	3752	3752	55372
Ami	Maonan_Pingtang	Kinh_Vietnam	Mbuti	7e-06	0.00022	0.031	3739	3738	55102
Ami	Maonan_Pingtang	Han_Fujian	Mbuti	3e-05	0.00021	0.142	3762	3760	55373
Ami	Maonan_Pingtang	Han_Shanghai	Mbuti	5e-05	0.00027	0.187	3763	3760	55304
Ami	Maonan_Pingtang	Cham	Mbuti	6.1e-05	0.000216	0.281	3707	3704	55102
Ami	Maonan_Pingtang	SouthernThai_TK	Mbuti	0.000143	0.000205	0.695	3711	3703	55373
Atayal	Maonan_Pingtang	Ami	Mbuti	0.003241	0.000284	11.401	3874	3694	55373
Ami	Maonan_Pingtang	Atayal	Mbuti	0.00372	0.000243	15.307	3874	3668	55373

## Sheet: Table S3D
Table S3D.Symmetrical f4-statistics in the form f4 (China_SEastAsia_Coastal_EN/China_SEastAsia_Coastal_LN/China_SEastAsia_Island_EN/Taiwan_Hanben_IA, Maonan_Pingtang; East Asians, Mbuti) to test their genetic affinity between studied population and East Asians based on the merged 1240K dataset.
W	X	Y	Z	f4	stderr	Zscore	BABA	ABBA	nsnps
China_SEastAsia_Coastal_EN	Maonan_Pingtang	Gejia_Kaili	Mbuti.SDG	-0.005615	0.000483	-11.63	5992	6491	88811
China_SEastAsia_Coastal_EN	Maonan_Pingtang	Dongjia_Kaili	Mbuti.SDG	-0.005507	0.000478	-11.515	5991	6480	88811
China_SEastAsia_Coastal_EN	Maonan_Pingtang	Han_Guizhou	Mbuti.SDG	-0.005137	0.000449	-11.435	6002	6459	88811
China_SEastAsia_Coastal_EN	Maonan_Pingtang	Chuanqing_Bijie	Mbuti.SDG	-0.005114	0.000462	-11.065	5993	6447	88695
China_SEastAsia_Coastal_EN	Maonan_Pingtang	Han_Chongqing	Mbuti.SDG	-0.004908	0.000447	-10.974	6011	6447	88811
China_SEastAsia_Coastal_EN	Maonan_Pingtang	Han_Fujian	Mbuti.SDG	-0.004884	0.000453	-10.773	6013	6447	88811
China_SEastAsia_Coastal_EN	Maonan_Pingtang	Han_Sichuan	Mbuti.SDG	-0.004865	0.000456	-10.663	6008	6440	88811
China_SEastAsia_Coastal_EN	Maonan_Pingtang	She_Fujian	Mbuti.SDG	-0.004863	0.000459	-10.598	6015	6447	88811
China_SEastAsia_Coastal_EN	Maonan_Pingtang	Miao_Qianjiang	Mbuti.SDG	-0.004899	0.000466	-10.521	6012	6447	88811
China_SEastAsia_Coastal_EN	Maonan_Pingtang	Tanka_Fujian	Mbuti.SDG	-0.00479	0.00046	-10.41	6014	6439	88811
China_SEastAsia_Coastal_EN	Maonan_Pingtang	Hui_Sanya	Mbuti.SDG	-0.00469	0.000452	-10.377	5996	6412	88811
China_SEastAsia_Coastal_EN	Maonan_Pingtang	Han_Gansu	Mbuti.SDG	-0.004621	0.000448	-10.321	5995	6405	88811
China_SEastAsia_Coastal_EN	Maonan_Pingtang	Miao_Pengshui	Mbuti.SDG	-0.004914	0.000477	-10.311	6009	6445	88811
China_SEastAsia_Coastal_EN	Maonan_Pingtang	Xijia_Kaili	Mbuti.SDG	-0.00478	0.000466	-10.261	6025	6449	88811
China_SEastAsia_Coastal_EN	Maonan_Pingtang	Hui_Sichuan	Mbuti.SDG	-0.004629	0.000453	-10.209	6003	6414	88811
China_SEastAsia_Coastal_EN	Maonan_Pingtang	Han_Shaanxi	Mbuti.SDG	-0.004566	0.000448	-10.197	6005	6410	88811
China_SEastAsia_Coastal_EN	Maonan_Pingtang	Hui_Guizhou	Mbuti.SDG	-0.004441	0.00045	-9.871	5996	6391	88811
China_SEastAsia_Island_EN	Maonan_Pingtang	Dongjia_Kaili	Mbuti.SDG	-0.003524	0.00042	-8.388	7722	8126	114630
China_SEastAsia_Island_EN	Maonan_Pingtang	Xijia_Kaili	Mbuti.SDG	-0.00339	0.000415	-8.168	7729	8118	114630
China_SEastAsia_Coastal_EN	Maonan_Pingtang	China_YR_LN	Mbuti.SDG	-0.004059	0.000519	-7.822	6041	6401	88792
China_SEastAsia_Island_EN	Maonan_Pingtang	Miao_Qianjiang	Mbuti.SDG	-0.002947	0.000393	-7.492	7743	8081	114630
China_SEastAsia_Island_EN	Maonan_Pingtang	Han_Chongqing	Mbuti.SDG	-0.002894	0.000387	-7.482	7750	8081	114630
China_SEastAsia_Island_EN	Maonan_Pingtang	Han_Guizhou	Mbuti.SDG	-0.002927	0.000392	-7.458	7749	8085	114630
China_SEastAsia_Island_EN	Maonan_Pingtang	Han_Sichuan	Mbuti.SDG	-0.002868	0.000387	-7.414	7743	8072	114630
China_SEastAsia_Island_EN	Maonan_Pingtang	Gejia_Kaili	Mbuti.SDG	-0.003058	0.000415	-7.364	7759	8110	114630
China_SEastAsia_Island_EN	Maonan_Pingtang	Han_Gansu	Mbuti.SDG	-0.002813	0.000385	-7.298	7718	8040	114630
China_SEastAsia_Island_EN	Maonan_Pingtang	Han_Shaanxi	Mbuti.SDG	-0.002774	0.000383	-7.233	7730	8048	114630
China_SEastAsia_Island_EN	Maonan_Pingtang	Han_Fujian	Mbuti.SDG	-0.002743	0.000387	-7.086	7763	8077	114630
China_SEastAsia_Island_EN	Maonan_Pingtang	Hui_Guizhou	Mbuti.SDG	-0.002693	0.000386	-6.971	7715	8024	114630
China_SEastAsia_Island_EN	Maonan_Pingtang	Hui_Sichuan	Mbuti.SDG	-0.002684	0.000388	-6.909	7737	8045	114630
China_SEastAsia_Island_EN	Maonan_Pingtang	Chuanqing_Bijie	Mbuti.SDG	-0.002741	0.000402	-6.814	7753	8067	114485
China_SEastAsia_Island_EN	Maonan_Pingtang	Miao_Pengshui	Mbuti.SDG	-0.002755	0.000407	-6.768	7754	8070	114630
China_SEastAsia_Island_EN	Maonan_Pingtang	Tanka_Fujian	Mbuti.SDG	-0.002616	0.00039	-6.702	7766	8066	114630
China_SEastAsia_Island_EN	Maonan_Pingtang	She_Fujian	Mbuti.SDG	-0.002654	0.000396	-6.693	7774	8078	114630
China_SEastAsia_Coastal_LN	Maonan_Pingtang	Gejia_Kaili	Mbuti.SDG	-0.002553	0.000393	-6.499	5803	6023	86167
China_SEastAsia_Coastal_EN	Maonan_Pingtang	China_YR_LBIA	Mbuti.SDG	-0.003407	0.000544	-6.261	6053	6354	88482
China_SEastAsia_Coastal_EN	Maonan_Pingtang	China_Upper_YR_LN	Mbuti.SDG	-0.003587	0.000577	-6.219	5996	6312	88038
China_SEastAsia_Coastal_LN	Maonan_Pingtang	Dongjia_Kaili	Mbuti.SDG	-0.002399	0.000396	-6.06	5805	6012	86167
China_SEastAsia_Island_EN	Maonan_Pingtang	Hui_Sanya	Mbuti.SDG	-0.002321	0.000385	-6.032	7754	8020	114630
China_SEastAsia_Coastal_LN	Maonan_Pingtang	Miao_Qianjiang	Mbuti.SDG	-0.00221	0.000368	-6.004	5809	5999	86167
China_SEastAsia_Coastal_LN	Maonan_Pingtang	Xijia_Kaili	Mbuti.SDG	-0.002343	0.000403	-5.819	5809	6011	86167
China_SEastAsia_Coastal_EN	Maonan_Pingtang	GaoHuaHua	Mbuti.SDG	-0.003802	0.000658	-5.775	5656	5972	82930
China_SEastAsia_Island_EN	Maonan_Pingtang	GaoHuaHua	Mbuti.SDG	-0.003401	0.000603	-5.641	7072	7429	104987
China_SEastAsia_Coastal_EN	Maonan_Pingtang	China_YR_MN	Mbuti.SDG	-0.003322	0.000602	-5.517	6060	6353	88493
China_SEastAsia_Coastal_EN	Maonan_Pingtang	China_WLR_LN	Mbuti.SDG	-0.003931	0.000716	-5.493	5229	5532	76917
China_SEastAsia_Coastal_LN	Maonan_Pingtang	Han_Gansu	Mbuti.SDG	-0.001992	0.000368	-5.412	5791	5963	86167
China_SEastAsia_Coastal_LN	Maonan_Pingtang	Han_Guizhou	Mbuti.SDG	-0.001974	0.000369	-5.356	5820	5990	86167
China_SEastAsia_Island_EN	Maonan_Pingtang	China_YR_LN	Mbuti.SDG	-0.002408	0.000452	-5.33	7759	8035	114611
China_SEastAsia_Coastal_LN	Maonan_Pingtang	Hui_Guizhou	Mbuti.SDG	-0.00197	0.00037	-5.322	5788	5958	86167
China_SEastAsia_Coastal_LN	Maonan_Pingtang	Han_Shaanxi	Mbuti.SDG	-0.001918	0.000361	-5.312	5801	5967	86167
China_SEastAsia_Coastal_LN	Maonan_Pingtang	Han_Chongqing	Mbuti.SDG	-0.001918	0.000363	-5.282	5820	5986	86167
China_SEastAsia_Coastal_LN	Maonan_Pingtang	Han_Sichuan	Mbuti.SDG	-0.001936	0.000367	-5.277	5816	5982	86167
China_SEastAsia_Coastal_EN	Maonan_Pingtang	Chokhopani.SG	Mbuti.SDG	-0.003673	0.000718	-5.118	6039	6365	88624
China_SEastAsia_Coastal_LN	Maonan_Pingtang	Hui_Sichuan	Mbuti.SDG	-0.001869	0.00037	-5.049	5808	5969	86167
China_SEastAsia_Coastal_LN	Maonan_Pingtang	She_Fujian	Mbuti.SDG	-0.001858	0.000373	-4.981	5828	5988	86167
China_SEastAsia_Coastal_LN	Maonan_Pingtang	Han_Fujian	Mbuti.SDG	-0.001796	0.000365	-4.923	5828	5983	86167
China_SEastAsia_Coastal_LN	Maonan_Pingtang	Chuanqing_Bijie	Mbuti.SDG	-0.001902	0.000387	-4.918	5815	5978	86059
China_SEastAsia_Coastal_EN	Maonan_Pingtang	Guangxi_1500BP	Mbuti.SDG	-0.003214	0.000654	-4.912	5652	5917	82438
China_SEastAsia_Coastal_LN	Maonan_Pingtang	Miao_Pengshui	Mbuti.SDG	-0.001856	0.000381	-4.872	5821	5981	86167
China_SEastAsia_Coastal_LN	Maonan_Pingtang	Tanka_Fujian	Mbuti.SDG	-0.0018	0.00037	-4.859	5824	5979	86167
China_SEastAsia_Island_EN	Maonan_Pingtang	China_YR_LBIA	Mbuti.SDG	-0.002286	0.000487	-4.696	7746	8007	114198
China_SEastAsia_Island_EN	Maonan_Pingtang	China_YR_MN	Mbuti.SDG	-0.002508	0.000537	-4.673	7742	8028	114191
China_SEastAsia_Coastal_EN	Maonan_Pingtang	Taiwan_Hanben_IA	Mbuti.SDG	-0.002212	0.000485	-4.56	6154	6350	88761
Taiwan_Hanben_IA	Maonan_Pingtang	Gejia_Kaili	Mbuti.SDG	-0.000848	0.000187	-4.526	9821	9943	144215
Taiwan_Hanben_IA	Maonan_Pingtang	Dongjia_Kaili	Mbuti.SDG	-0.000833	0.000186	-4.483	9814	9934	144215
China_SEastAsia_Coastal_LN	Maonan_Pingtang	Hui_Sanya	Mbuti.SDG	-0.001573	0.000361	-4.356	5815	5951	86167
China_SEastAsia_Coastal_EN	Maonan_Pingtang	BaBanQinCen	Mbuti.SDG	-0.002869	0.000711	-4.032	4835	5037	70339
China_SEastAsia_Coastal_LN	Maonan_Pingtang	China_YR_LN	Mbuti.SDG	-0.001727	0.000433	-3.991	5808	5957	86159
China_SEastAsia_Coastal_EN	Maonan_Pingtang	China_AR_EN	Mbuti.SDG	-0.004585	0.001175	-3.904	2040	2180	30527
Taiwan_Hanben_IA	Maonan_Pingtang	Xijia_Kaili	Mbuti.SDG	-0.000716	0.000186	-3.847	9828	9931	144215
China_SEastAsia_Island_EN	Maonan_Pingtang	Chokhopani.SG	Mbuti.SDG	-0.002461	0.000668	-3.683	7721	8002	114371
China_SEastAsia_Coastal_EN	Maonan_Pingtang	Russia_MN_Boisman	Mbuti.SDG	-0.00205	0.00056	-3.661	5904	6080	85899
China_SEastAsia_Island_EN	Maonan_Pingtang	China_WLR_LN	Mbuti.SDG	-0.00221	0.000628	-3.52	6667	6884	98397
China_SEastAsia_Coastal_EN	Maonan_Pingtang	Mongolia_East_N	Mbuti.SDG	-0.002039	0.000646	-3.159	5775	5946	84130
China_SEastAsia_Coastal_LN	Maonan_Pingtang	China_Upper_YR_LN	Mbuti.SDG	-0.001486	0.000487	-3.054	5761	5888	85431
Taiwan_Hanben_IA	Maonan_Pingtang	Chuanqing_Bijie	Mbuti.SDG	-0.000527	0.000176	-2.999	9816	9892	144039
Taiwan_Hanben_IA	Maonan_Pingtang	Miao_Qianjiang	Mbuti.SDG	-0.000502	0.000174	-2.884	9828	9901	144215
China_SEastAsia_Island_EN	Maonan_Pingtang	China_Upper_YR_LN	Mbuti.SDG	-0.001502	0.000531	-2.826	7754	7924	113601
China_SEastAsia_Coastal_EN	Maonan_Pingtang	ARpost9K	Mbuti.SDG	-0.001735	0.000614	-2.824	5215	5346	75694
China_SEastAsia_Island_EN	Maonan_Pingtang	Guangxi_1500BP	Mbuti.SDG	-0.001466	0.000531	-2.761	7099	7252	103825
China_SEastAsia_Coastal_LN	Maonan_Pingtang	China_YR_MN	Mbuti.SDG	-0.001381	0.000505	-2.733	5834	5953	85889
Taiwan_Hanben_IA	Maonan_Pingtang	Han_Shaanxi	Mbuti.SDG	-0.000438	0.000165	-2.649	9799	9862	144215
Taiwan_Hanben_IA	Maonan_Pingtang	Hui_Sichuan	Mbuti.SDG	-0.000432	0.000169	-2.555	9801	9864	144215
Taiwan_Hanben_IA	Maonan_Pingtang	Han_Gansu	Mbuti.SDG	-0.000432	0.000169	-2.553	9786	9848	144215
Taiwan_Hanben_IA	Maonan_Pingtang	Han_Sichuan	Mbuti.SDG	-0.000416	0.000168	-2.478	9825	9885	144215
China_SEastAsia_Coastal_LN	Maonan_Pingtang	Chokhopani.SG	Mbuti.SDG	-0.001542	0.000626	-2.465	5813	5945	85965
Taiwan_Hanben_IA	Maonan_Pingtang	Hui_Guizhou	Mbuti.SDG	-0.00041	0.00017	-2.417	9779	9838	144215
Taiwan_Hanben_IA	Maonan_Pingtang	Han_Guizhou	Mbuti.SDG	-0.00041	0.00017	-2.412	9837	9896	144215
China_SEastAsia_Coastal_EN	Maonan_Pingtang	AR14K	Mbuti.SDG	-0.001808	0.000821	-2.202	3921	4024	57265
Taiwan_Hanben_IA	Maonan_Pingtang	Han_Chongqing	Mbuti.SDG	-0.000349	0.000169	-2.069	9839	9889	144215
China_SEastAsia_Coastal_EN	Maonan_Pingtang	China_NEastAsia_Coastal_EN	Mbuti.SDG	-0.001175	0.00059	-1.991	6036	6138	87010
China_SEastAsia_Coastal_EN	Maonan_Pingtang	Longlin	Mbuti.SDG	-0.002532	0.0013	-1.947	1602	1663	24281
China_SEastAsia_Island_EN	Maonan_Pingtang	China_AR_EN	Mbuti.SDG	-0.001922	0.000991	-1.939	2606	2680	38810
Taiwan_Hanben_IA	Maonan_Pingtang	Miao_Pengshui	Mbuti.SDG	-0.000317	0.000177	-1.788	9838	9884	144215
China_SEastAsia_Coastal_LN	Maonan_Pingtang	China_WLR_LN	Mbuti.SDG	-0.001087	0.000609	-1.783	5118	5200	75576
China_SEastAsia_Coastal_LN	Maonan_Pingtang	China_YR_LBIA	Mbuti.SDG	-0.000809	0.000455	-1.777	5845	5915	85912
China_SEastAsia_Island_EN	Maonan_Pingtang	BaBanQinCen	Mbuti.SDG	-0.000933	0.000639	-1.46	5917	5997	85903
Taiwan_Hanben_IA	Maonan_Pingtang	GaoHuaHua	Mbuti.SDG	-0.000367	0.000254	-1.442	8481	8527	124343
Taiwan_Hanben_IA	Maonan_Pingtang	Chokhopani.SG	Mbuti.SDG	-0.000315	0.000266	-1.183	9764	9809	143892
Taiwan_Hanben_IA	Maonan_Pingtang	She_Fujian	Mbuti.SDG	-0.000188	0.000172	-1.093	9857	9884	144215
Taiwan_Hanben_IA	Maonan_Pingtang	Han_Fujian	Mbuti.SDG	-0.000175	0.000168	-1.044	9856	9881	144215
Taiwan_Hanben_IA	Maonan_Pingtang	Tanka_Fujian	Mbuti.SDG	-0.000169	0.000168	-1.006	9852	9876	144215
Taiwan_Hanben_IA	Maonan_Pingtang	Hui_Sanya	Mbuti.SDG	-0.000148	0.000167	-0.882	9819	9840	144215
China_SEastAsia_Island_EN	Maonan_Pingtang	Russia_MN_Boisman	Mbuti.SDG	-0.000373	0.000506	-0.736	7558	7599	110227
China_SEastAsia_Coastal_EN	Maonan_Pingtang	Baojianshan	Mbuti.SDG	-0.00055	0.000798	-0.689	5199	5240	75767
Taiwan_Hanben_IA	Maonan_Pingtang	China_Upper_YR_LN	Mbuti.SDG	-0.000111	0.000217	-0.51	9723	9738	142720
China_SEastAsia_Coastal_EN	Maonan_Pingtang	AR13_10K	Mbuti.SDG	-0.0004	0.000788	-0.508	3750	3772	54243
China_SEastAsia_Island_EN	Maonan_Pingtang	Mongolia_East_N	Mbuti.SDG	-0.000208	0.000552	-0.377	7340	7362	107202
China_SEastAsia_Coastal_EN	Maonan_Pingtang	Dushan	Mbuti.SDG	-0.000268	0.000869	-0.308	4076	4092	59172
Taiwan_Hanben_IA	Maonan_Pingtang	China_YR_MN	Mbuti.SDG	-5.6e-05	0.00022	-0.257	9787	9795	143278
China_SEastAsia_Coastal_LN	Maonan_Pingtang	Mongolia_East_N	Mbuti.SDG	-0.000128	0.000547	-0.234	5606	5617	82644
China_SEastAsia_Coastal_LN	Maonan_Pingtang	China_AR_EN	Mbuti.SDG	8e-05	0.001046	0.077	2058	2056	30358
Taiwan_Hanben_IA	Maonan_Pingtang	China_AR_EN	Mbuti.SDG	9.1e-05	0.000384	0.237	3106	3102	46070
China_SEastAsia_Island_EN	Maonan_Pingtang	AR14K	Mbuti.SDG	0.000223	0.000733	0.305	4695	4680	68633
China_SEastAsia_Coastal_EN	Maonan_Pingtang	China_SEastAsia_Coastal_LN	Mbuti.SDG	0.000232	0.000726	0.32	4663	4647	66593
China_SEastAsia_Island_EN	Maonan_Pingtang	China_NEastAsia_Coastal_EN	Mbuti.SDG	0.000247	0.000518	0.477	7741	7714	111974
China_SEastAsia_Coastal_EN	Maonan_Pingtang	China_Tianyuan	Mbuti.SDG	0.000431	0.000802	0.537	5389	5355	79361
China_SEastAsia_Coastal_LN	Maonan_Pingtang	GaoHuaHua	Mbuti.SDG	0.000405	0.000559	0.724	5606	5573	81585
Taiwan_Hanben_IA	Maonan_Pingtang	China_YR_LN	Mbuti.SDG	0.000173	0.000203	0.85	9848	9823	144070
China_SEastAsia_Coastal_LN	Maonan_Pingtang	China_Tianyuan	Mbuti.SDG	0.000546	0.000639	0.854	5209	5166	78603
China_SEastAsia_Island_EN	Maonan_Pingtang	Baojianshan	Mbuti.SDG	0.000639	0.000732	0.873	6379	6320	93132
Taiwan_Hanben_IA	Maonan_Pingtang	China_YR_LBIA	Mbuti.SDG	0.000175	0.000196	0.891	9786	9761	143104
China_SEastAsia_Island_EN	Maonan_Pingtang	ARpost9K	Mbuti.SDG	0.000519	0.000571	0.909	6503	6454	94247
Taiwan_Hanben_IA	Maonan_Pingtang	China_WLR_LN	Mbuti.SDG	0.000239	0.000256	0.934	8124	8095	118843
China_SEastAsia_Coastal_LN	Maonan_Pingtang	Longlin	Mbuti.SDG	0.001103	0.001016	1.085	1666	1638	24995
China_SEastAsia_Coastal_LN	Maonan_Pingtang	Laos_Hoabinhian.SG	Mbuti.SDG	0.001332	0.000965	1.38	2155	2111	33063
China_SEastAsia_Coastal_LN	Maonan_Pingtang	Russia_MN_Boisman	Mbuti.SDG	0.000629	0.00045	1.398	5762	5709	84177
China_SEastAsia_Coastal_EN	Maonan_Pingtang	China_SEastAsia_Island_EN	Mbuti.SDG	0.001049	0.000724	1.449	5725	5640	80898
China_SEastAsia_Coastal_LN	Maonan_Pingtang	Guangxi_1500BP	Mbuti.SDG	0.000822	0.000559	1.469	5595	5529	81208
China_SEastAsia_Island_EN	Maonan_Pingtang	AR13_10K	Mbuti.SDG	0.001094	0.000691	1.582	4465	4394	64629
China_SEastAsia_Island_EN	Maonan_Pingtang	Longlin	Mbuti.SDG	0.001982	0.001207	1.642	1915	1859	28131
China_SEastAsia_Island_EN	Maonan_Pingtang	Taiwan_Hanben_IA	Mbuti.SDG	0.000796	0.000436	1.826	8009	7918	114545
China_SEastAsia_Coastal_LN	Maonan_Pingtang	BaBanQinCen	Mbuti.SDG	0.001062	0.000566	1.876	4851	4776	70342
China_SEastAsia_Island_EN	Maonan_Pingtang	Laos_Hoabinhian.SG	Mbuti.SDG	0.00193	0.000974	1.983	2907	2823	44003
Taiwan_Hanben_IA	Maonan_Pingtang	Mongolia_East_N	Mbuti.SDG	0.000512	0.000234	2.185	8539	8474	125414
China_SEastAsia_Island_EN	Maonan_Pingtang	Dushan	Mbuti.SDG	0.001899	0.000782	2.429	4794	4662	69491
China_SEastAsia_Coastal_LN	Maonan_Pingtang	China_NEastAsia_Coastal_EN	Mbuti.SDG	0.001241	0.000477	2.6	5855	5749	84938
China_SEastAsia_Island_EN	Maonan_Pingtang	China_Tianyuan	Mbuti.SDG	0.002307	0.000669	3.45	6851	6619	100617
Taiwan_Hanben_IA	Maonan_Pingtang	Guangxi_1500BP	Mbuti.SDG	0.000809	0.000233	3.471	8158	8062	118468
China_SEastAsia_Coastal_EN	Maonan_Pingtang	Laos_Hoabinhian.SG	Mbuti.SDG	0.003729	0.001072	3.477	2345	2216	34639
Taiwan_Hanben_IA	Maonan_Pingtang	China_Tianyuan	Mbuti.SDG	0.000962	0.000276	3.478	7470	7362	112506
Taiwan_Hanben_IA	Maonan_Pingtang	BaBanQinCen	Mbuti.SDG	0.000908	0.000261	3.48	6515	6429	94446
Taiwan_Hanben_IA	Maonan_Pingtang	Laos_Hoabinhian.SG	Mbuti.SDG	0.001322	0.000368	3.59	3667	3592	56280
Taiwan_Hanben_IA	Maonan_Pingtang	Russia_MN_Boisman	Mbuti.SDG	0.000873	0.000216	4.048	8948	8834	130656
China_SEastAsia_Coastal_LN	Maonan_Pingtang	Baojianshan	Mbuti.SDG	0.002728	0.000673	4.054	5175	4969	75498
Taiwan_Hanben_IA	Maonan_Pingtang	Longlin	Mbuti.SDG	0.001877	0.000456	4.119	1971	1916	29534
Taiwan_Hanben_IA	Maonan_Pingtang	AR14K	Mbuti.SDG	0.001209	0.00029	4.162	4989	4901	73048
China_SEastAsia_Island_EN	Maonan_Pingtang	China_SEastAsia_Coastal_LN	Mbuti.SDG	0.002705	0.000645	4.194	5606	5390	79625
China_SEastAsia_Coastal_LN	Maonan_Pingtang	AR14K	Mbuti.SDG	0.002825	0.000645	4.38	4132	3963	59873
China_SEastAsia_Island_EN	Maonan_Pingtang	China_SEastAsia_Coastal_EN	Mbuti.SDG	0.003361	0.000733	4.583	5725	5453	80898
China_SEastAsia_Coastal_LN	Maonan_Pingtang	ARpost9K	Mbuti.SDG	0.002534	0.000513	4.942	5312	5118	76628
China_SEastAsia_Coastal_LN	Maonan_Pingtang	Dushan	Mbuti.SDG	0.003758	0.000723	5.195	4133	3909	59621
Taiwan_Hanben_IA	Maonan_Pingtang	Baojianshan	Mbuti.SDG	0.001579	0.00029	5.446	6989	6827	102617
Taiwan_Hanben_IA	Maonan_Pingtang	ARpost9K	Mbuti.SDG	0.001257	0.000223	5.629	7164	7032	104477
Taiwan_Hanben_IA	Maonan_Pingtang	AR13_10K	Mbuti.SDG	0.001682	0.000289	5.818	4713	4597	68663
Taiwan_Hanben_IA	Maonan_Pingtang	Dushan	Mbuti.SDG	0.001819	0.0003	6.058	5052	4917	74138
China_SEastAsia_Coastal_LN	Maonan_Pingtang	China_SEastAsia_Coastal_EN	Mbuti.SDG	0.003993	0.000648	6.166	4663	4397	66593
China_SEastAsia_Coastal_LN	Maonan_Pingtang	China_SEastAsia_Island_EN	Mbuti.SDG	0.003712	0.000598	6.211	5606	5310	79625
China_SEastAsia_Coastal_LN	Maonan_Pingtang	Taiwan_Hanben_IA	Mbuti.SDG	0.002536	0.000389	6.527	6042	5823	86114
Taiwan_Hanben_IA	Maonan_Pingtang	China_NEastAsia_Coastal_EN	Mbuti.SDG	0.001531	0.000223	6.87	9151	8948	132606
China_SEastAsia_Coastal_LN	Maonan_Pingtang	AR13_10K	Mbuti.SDG	0.004689	0.000635	7.379	3970	3705	56513
Taiwan_Hanben_IA	Maonan_Pingtang	China_SEastAsia_Coastal_EN	Mbuti.SDG	0.002474	0.000278	8.899	6154	5934	88761
Taiwan_Hanben_IA	Maonan_Pingtang	China_SEastAsia_Island_EN	Mbuti.SDG	0.003055	0.000252	12.141	8009	7659	114545
Taiwan_Hanben_IA	Maonan_Pingtang	China_SEastAsia_Coastal_LN	Mbuti.SDG	0.003869	0.000252	15.325	6042	5709	86114

## Sheet: Table S3E
Table S3E. Symmetrical f4-statistics in the form f4(Hmong/Dao, Maonan_Pingtang; East Asians, Mbuti) to test their genetic affinity between potential ancestral sources and studied population based on the merged Human Origin dataset.
W	X	Y	Z	f4	stderr	Zscore	nsnps		BABA	ABBA
Hmong	Maonan_Pingtang	Phutai	Mbuti	-0.000686	0.00021	-3.264	55308		3731	3769
Hmong	Maonan_Pingtang	Dai_HGDP	Mbuti	-0.000616	0.000205	-3.005	55308		3737	3772
Hmong	Maonan_Pingtang	Atayal	Mbuti	-0.000681	0.000227	-3.004	55308		3736	3774
Hmong	Maonan_Pingtang	Muong	Mbuti	-0.000617	0.000206	-2.988	55102		3725	3759
Hmong	Maonan_Pingtang	Ami	Mbuti	-0.000653	0.000224	-2.92	55308		3745	3782
Hmong	Maonan_Pingtang	Lue	Mbuti	-0.000578	0.000206	-2.797	55308		3743	3775
Hmong	Maonan_Pingtang	LaoIsan	Mbuti	-0.000522	0.000194	-2.687	55308		3722	3751
Hmong	Maonan_Pingtang	Bru	Mbuti	-0.000553	0.000208	-2.665	55308		3717	3748
Hmong	Maonan_Pingtang	Phuan	Mbuti	-0.000552	0.000207	-2.661	55307		3733	3763
Hmong	Maonan_Pingtang	Ede	Mbuti	-0.000511	0.000199	-2.571	55102		3686	3714
Hmong	Maonan_Pingtang	Saek	Mbuti	-0.000518	0.000204	-2.546	55308		3736	3764
Hmong	Maonan_Pingtang	Soa	Mbuti	-0.000485	0.000203	-2.384	55308		3717	3743
Hmong	Maonan_Pingtang	Khuen	Mbuti	-0.000494	0.000207	-2.381	55308		3745	3773
Hmong	Maonan_Pingtang	Mulam_Luocheng	Mbuti	-0.000475	0.000202	-2.35	55250		3746	3773
Hmong	Maonan_Pingtang	Nung	Mbuti	-0.000488	0.000208	-2.34	55102		3733	3760
Hmong	Maonan_Pingtang	BlackTai	Mbuti	-0.000475	0.000205	-2.313	55308		3746	3772
Hmong	Maonan_Pingtang	Yuan	Mbuti	-0.00046	0.000201	-2.285	55308		3736	3762
Hmong	Maonan_Pingtang	Tay	Mbuti	-0.000451	0.000203	-2.224	55102		3733	3758
Hmong	Maonan_Pingtang	LaChi	Mbuti	-0.000488	0.000221	-2.21	55102		3738	3765
Hmong	Maonan_Pingtang	Kalueang	Mbuti	-0.000445	0.000204	-2.175	55308		3727	3751
Hmong	Maonan_Pingtang	Nyaw	Mbuti	-0.000444	0.000206	-2.158	55308		3732	3757
Hmong	Maonan_Pingtang	Giarai	Mbuti	-0.000424	0.000198	-2.143	55102		3686	3710
Hmong	Maonan_Pingtang	Zhuang_Guangxi	Mbuti	-0.000419	0.000196	-2.138	55308		3751	3774
Hmong	Maonan_Pingtang	Kinh_Vietnam	Mbuti	-0.000431	0.000204	-2.114	55102		3730	3754
Hmong	Maonan_Pingtang	LoLo	Mbuti	-0.000444	0.000212	-2.094	55102		3728	3752
Hmong	Maonan_Pingtang	Maonan_Huanjiang	Mbuti	-0.000427	0.000206	-2.076	55250		3751	3774
Hmong	Maonan_Pingtang	Kinh_HGDP	Mbuti	-0.000383	0.000209	-1.829	55308		3737	3758
Hmong	Maonan_Pingtang	KhoMu	Mbuti	-0.000373	0.000207	-1.799	55102		3716	3737
Hmong	Maonan_Pingtang	Vietnamese	Mbuti	-0.000355	0.000206	-1.718	55102		3735	3754
Hmong	Maonan_Pingtang	Thai	Mbuti	-0.00033	0.000197	-1.674	55308		3729	3747
Hmong	Maonan_Pingtang	HtinPray	Mbuti	-0.000347	0.000209	-1.666	55308		3721	3740
Hmong	Maonan_Pingtang	Khonmueang	Mbuti	-0.000321	0.000194	-1.654	55308		3740	3758
Hmong	Maonan_Pingtang	Khmu	Mbuti	-0.000329	0.000201	-1.631	55308		3732	3750
Hmong	Maonan_Pingtang	Cham	Mbuti	-0.000321	0.000201	-1.594	55102		3702	3719
Hmong	Maonan_Pingtang	Htin_Mal	Mbuti	-0.000285	0.000212	-1.344	54809		3704	3720
Hmong	Maonan_Pingtang	Cambodian	Mbuti	-0.000269	0.000203	-1.327	55308		3718	3733
Hmong	Maonan_Pingtang	Mang	Mbuti	-0.000244	0.000212	-1.148	55102		3726	3740
Hmong	Maonan_Pingtang	Mlabri	Mbuti	-0.000292	0.000255	-1.146	54809		3691	3707
Hmong	Maonan_Pingtang	CentralThai	Mbuti	-0.000215	0.000189	-1.138	55308		3715	3727
Dao	Maonan_Pingtang	Shui_Guizhou	Mbuti	-0.000189	0.000169	-1.115	55102		3739	3749
Dao	Maonan_Pingtang	Mulam_Luocheng	Mbuti	-0.000183	0.000173	-1.053	55051		3737	3747
Hmong	Maonan_Pingtang	Shan	Mbuti	-0.0002	0.000197	-1.017	55308		3737	3748
Hmong	Maonan_Pingtang	Laotian	Mbuti	-0.000192	0.000197	-0.975	55308		3746	3757
Hmong	Maonan_Pingtang	SouthernThai_TK	Mbuti	-0.000178	0.00019	-0.934	55308		3699	3709
Dao	Maonan_Pingtang	CoLao	Mbuti	-0.000171	0.00019	-0.899	55102		3745	3755
Dao	Maonan_Pingtang	Nung	Mbuti	-0.000158	0.000178	-0.89	55102		3738	3747
Dao	Maonan_Pingtang	LoLo	Mbuti	-0.000167	0.000192	-0.868	55102		3733	3742
Dao	Maonan_Pingtang	BoY	Mbuti	-0.000149	0.000183	-0.814	55102		3739	3747
Dao	Maonan_Pingtang	Atayal	Mbuti	-0.000146	0.000191	-0.764	55102		3735	3743
Hmong	Maonan_Pingtang	Lahu	Mbuti	-0.000152	0.000207	-0.734	55308		3741	3750
Dao	Maonan_Pingtang	Muong	Mbuti	-0.00012	0.000173	-0.693	55102		3735	3742
Dao	Maonan_Pingtang	Maonan_Huanjiang	Mbuti	-0.000116	0.000173	-0.669	55051		3742	3748
Dao	Maonan_Pingtang	Khmu	Mbuti	-0.000112	0.00018	-0.622	55102		3720	3726
Dao	Maonan_Pingtang	Gelao_Longlin	Mbuti	-0.000109	0.000178	-0.613	55051		3736	3742
Dao	Maonan_Pingtang	Yuan	Mbuti	-0.000102	0.000179	-0.567	55102		3729	3734
Dao	Maonan_Pingtang	Zhuang_Guangxi	Mbuti	-9.5e-05	0.000167	-0.565	55102		3742	3747
Dao	Maonan_Pingtang	Ede	Mbuti	-8.5e-05	0.000172	-0.494	55102		3693	3698
Dao	Maonan_Pingtang	Khuen	Mbuti	-8.7e-05	0.000181	-0.481	55102		3739	3744
Dao	Maonan_Pingtang	LaChi	Mbuti	-9.4e-05	0.000196	-0.477	55102		3746	3751
Dao	Maonan_Pingtang	Saek	Mbuti	-8.3e-05	0.000179	-0.462	55102		3730	3734
Dao	Maonan_Pingtang	She_HGDP	Mbuti	-8.2e-05	0.000177	-0.461	55102		3741	3746
Dao	Maonan_Pingtang	Miao_Qianjiang	Mbuti	-7.4e-05	0.000169	-0.436	55102		3737	3741
Dao	Maonan_Pingtang	Phutai	Mbuti	-7.4e-05	0.00018	-0.413	55102		3730	3734
Dao	Maonan_Pingtang	CentralThai	Mbuti	-6.8e-05	0.000168	-0.404	55102		3701	3705
Dao	Maonan_Pingtang	Han_Hubei	Mbuti	-7.1e-05	0.000186	-0.381	55051		3740	3743
Dao	Maonan_Pingtang	Cambodian	Mbuti	-6.5e-05	0.000177	-0.37	55102		3706	3710
Dao	Maonan_Pingtang	Kinh_HGDP	Mbuti	-5.2e-05	0.000177	-0.294	55102		3729	3731
Dao	Maonan_Pingtang	Nyaw	Mbuti	-5.1e-05	0.000178	-0.289	55102		3724	3727
Dao	Maonan_Pingtang	Soa	Mbuti	-5e-05	0.000176	-0.283	55102		3711	3713
Hmong	Maonan_Pingtang	KarenPwo	Mbuti	-5.6e-05	0.000206	-0.273	55308		3731	3734
Hmong	Maonan_Pingtang	Blang	Mbuti	-5.4e-05	0.0002	-0.272	55308		3734	3737
Hmong	Maonan_Pingtang	Mon	Mbuti	-4.7e-05	0.000183	-0.259	55308		3704	3707
Dao	Maonan_Pingtang	KarenPwo	Mbuti	-4.6e-05	0.000185	-0.249	55102		3713	3715
Dao	Maonan_Pingtang	Miao_HGDP	Mbuti	-3.6e-05	0.000178	-0.204	55102		3740	3742
Dao	Maonan_Pingtang	SouthernThai_TK	Mbuti	-3.3e-05	0.000169	-0.196	55102		3685	3687
Dao	Maonan_Pingtang	Phuan	Mbuti	-3.2e-05	0.000181	-0.177	55102		3730	3732
Dao	Maonan_Pingtang	Lisu	Mbuti	-2.7e-05	0.000174	-0.156	55102		3724	3725
Dao	Maonan_Pingtang	Htin_Mal	Mbuti	-2.7e-05	0.000193	-0.141	54603		3692	3694
Dao	Maonan_Pingtang	Ami	Mbuti	-2.6e-05	0.000184	-0.138	55102		3745	3747
Dao	Maonan_Pingtang	Tay	Mbuti	-2.2e-05	0.000174	-0.126	55102		3740	3741
Dao	Maonan_Pingtang	Vietnamese	Mbuti	-1.9e-05	0.000176	-0.106	55102		3740	3741
Dao	Maonan_Pingtang	Tanka_Fujian	Mbuti	-1.7e-05	0.000168	-0.101	55102		3738	3739
Dao	Maonan_Pingtang	KhoMu	Mbuti	-1.6e-05	0.00018	-0.087	55102		3722	3723
Dao	Maonan_Pingtang	Mlabri	Mbuti	-1.6e-05	0.000231	-0.069	54603		3678	3679
Dao	Maonan_Pingtang	Kalueang	Mbuti	-9e-06	0.000181	-0.048	55102		3722	3723
Dao	Maonan_Pingtang	Han_Fujian	Mbuti	-8e-06	0.000167	-0.047	55102		3741	3741
Dao	Maonan_Pingtang	Miao_Pengshui	Mbuti	-7e-06	0.000173	-0.038	55102		3735	3736
Dao	Maonan_Pingtang	HtinPray	Mbuti	-5e-06	0.000185	-0.027	55102		3713	3714
Dao	Maonan_Pingtang	Cong	Mbuti	-4e-06	0.000176	-0.021	55102		3726	3726
Dao	Maonan_Pingtang	Khonmueang	Mbuti	-3e-06	0.00017	-0.015	55102		3731	3731
Dao	Maonan_Pingtang	Chuanqing_Bijie	Mbuti	1e-06	0.000171	0.005	55028		3736	3736
Dao	Maonan_Pingtang	LaoIsan	Mbuti	5e-06	0.00017	0.028	55102		3719	3719
Dao	Maonan_Pingtang	Thai	Mbuti	6e-06	0.00017	0.038	55102		3721	3721
Dao	Maonan_Pingtang	Han_Guizhou	Mbuti	7e-06	0.000167	0.04	55102		3741	3741
Dao	Maonan_Pingtang	KarenSkaw	Mbuti	8e-06	0.000184	0.042	55102		3708	3708
Dao	Maonan_Pingtang	Lahu	Mbuti	1e-05	0.000177	0.058	55102		3727	3727
Dao	Maonan_Pingtang	Blang	Mbuti	1.1e-05	0.00018	0.061	55102		3718	3717
Dao	Maonan_Pingtang	Dai_HGDP	Mbuti	1.1e-05	0.000174	0.062	55102		3738	3737
Dao	Maonan_Pingtang	Laotian	Mbuti	1.2e-05	0.000168	0.073	55102		3733	3733
Dao	Maonan_Pingtang	Han_Chongqing	Mbuti	1.3e-05	0.000168	0.076	55102		3742	3741
Dao	Maonan_Pingtang	Kinh_Vietnam	Mbuti	1.3e-05	0.000172	0.076	55102		3738	3737
Dao	Maonan_Pingtang	Han_Gansu	Mbuti	1.4e-05	0.000167	0.085	55102		3724	3723
Dao	Maonan_Pingtang	Lawa_Western	Mbuti	1.9e-05	0.000187	0.101	55102		3718	3716
Dao	Maonan_Pingtang	Han_Sichuan	Mbuti	1.7e-05	0.000165	0.104	55102		3737	3736
Dao	Maonan_Pingtang	Han_Zhejiang	Mbuti	2.1e-05	0.000184	0.115	55051		3736	3734
Dao	Maonan_Pingtang	Shan	Mbuti	3e-05	0.000172	0.175	55102		3725	3724
Dao	Maonan_Pingtang	Cham	Mbuti	3e-05	0.000172	0.176	55102		3707	3706
Dao	Maonan_Pingtang	Gejia_Kaili	Mbuti	3.2e-05	0.00018	0.179	55102		3754	3752
Dao	Maonan_Pingtang	Giarai	Mbuti	3.6e-05	0.000175	0.206	55102		3695	3693
Dao	Maonan_Pingtang	Hui_Sichuan	Mbuti	3.4e-05	0.000164	0.208	55102		3728	3727
Dao	Maonan_Pingtang	Mon	Mbuti	3.8e-05	0.00016	0.239	55102		3688	3686
Dao	Maonan_Pingtang	Mang	Mbuti	4.9e-05	0.000189	0.259	55102		3730	3727
Hmong	Maonan_Pingtang	Han_Fujian	Mbuti	5e-05	0.000195	0.259	55308		3762	3759
Dao	Maonan_Pingtang	Lue	Mbuti	5.5e-05	0.000182	0.303	55102		3743	3740
Dao	Maonan_Pingtang	Lawa_Eastern	Mbuti	6.1e-05	0.000181	0.339	55102		3713	3710
Dao	Maonan_Pingtang	Dongjia_Kaili	Mbuti	6.3e-05	0.000184	0.341	55102		3746	3742
Hmong	Maonan_Pingtang	Shui_Guizhou	Mbuti	6.9e-05	0.000202	0.341	55308		3766	3762
Dao	Maonan_Pingtang	Xijia_Kaili	Mbuti	6.1e-05	0.000174	0.351	55102		3744	3741
Dao	Maonan_Pingtang	Han_Jiangsu	Mbuti	6.5e-05	0.000177	0.366	55051		3734	3731
Dao	Maonan_Pingtang	Han_Shaanxi	Mbuti	6.3e-05	0.000166	0.378	55102		3731	3727
Dao	Maonan_Pingtang	KarenPadaung	Mbuti	6.9e-05	0.000182	0.38	55102		3718	3714
Dao	Maonan_Pingtang	Bai_Heqing	Mbuti	6.5e-05	0.000171	0.381	55102		3734	3730
Dao	Maonan_Pingtang	IuMien	Mbuti	7e-05	0.000179	0.393	55102		3751	3747
Dao	Maonan_Pingtang	Sila	Mbuti	7.4e-05	0.000186	0.398	55102		3722	3718
Dao	Maonan_Pingtang	Hui_Guizhou	Mbuti	6.7e-05	0.000166	0.405	55102		3723	3719
Hmong	Maonan_Pingtang	Blang_Menghai	Mbuti	8.3e-05	0.000198	0.421	55308		3735	3731
Dao	Maonan_Pingtang	Wa_Cangyuan	Mbuti	7.8e-05	0.000182	0.428	55102		3715	3711
Hmong	Maonan_Pingtang	BoY	Mbuti	9.3e-05	0.000213	0.436	55102		3751	3746
Dao	Maonan_Pingtang	PhuLa	Mbuti	8.1e-05	0.000179	0.45	55102		3737	3732
Hmong	Maonan_Pingtang	Tanka_Fujian	Mbuti	9.9e-05	0.000197	0.505	55308		3760	3755
Hmong	Maonan_Pingtang	Vietnam_Lahu	Mbuti	0.000103	0.000201	0.51	55102		3736	3730
Hmong	Maonan_Pingtang	Wa_Cangyuan	Mbuti	0.00011	0.000195	0.561	55308		3736	3729
Dao	Maonan_Pingtang	Hani_Honghe	Mbuti	0.0001	0.000175	0.572	55102		3731	3725
Dao	Maonan_Pingtang	Palaung	Mbuti	0.000107	0.00018	0.594	55102		3719	3713
Hmong	Maonan_Pingtang	Lawa_Western	Mbuti	0.000124	0.000205	0.604	55308		3739	3733
Dao	Maonan_Pingtang	Bru	Mbuti	0.000112	0.000183	0.614	55102		3719	3712
Dao	Maonan_Pingtang	Vietnam_Lahu	Mbuti	0.000113	0.000175	0.646	55102		3731	3725
Dao	Maonan_Pingtang	Hazara	Mbuti	0.000103	0.000157	0.656	55102		3614	3608
Hmong	Maonan_Pingtang	KarenSkaw	Mbuti	0.000135	0.0002	0.675	55308		3731	3723
Dao	Maonan_Pingtang	BlackTai	Mbuti	0.000125	0.000182	0.683	55102		3745	3738
Hmong	Maonan_Pingtang	Gelao_Longlin	Mbuti	0.000136	0.000199	0.683	55250		3762	3755
Dao	Maonan_Pingtang	Han_Shanghai	Mbuti	0.000148	0.000211	0.701	55051		3747	3739
Dao	Maonan_Pingtang	Blang_Menghai	Mbuti	0.000135	0.000179	0.756	55102		3718	3711
Hmong	Maonan_Pingtang	HaNhi	Mbuti	0.000153	0.000201	0.759	55102		3735	3726
Hmong	Maonan_Pingtang	KarenPadaung	Mbuti	0.000172	0.000204	0.842	55308		3740	3730
Dao	Maonan_Pingtang	HaNhi	Mbuti	0.000153	0.000172	0.886	55102		3730	3721
Dao	Maonan_Pingtang	PaThen	Mbuti	0.000166	0.000181	0.916	55102		3741	3732
Hmong	Maonan_Pingtang	Lisu	Mbuti	0.000205	0.000198	1.035	55308		3749	3738
Hmong	Maonan_Pingtang	Han_Zhejiang	Mbuti	0.000229	0.000215	1.069	55250		3760	3748
Hmong	Maonan_Pingtang	Dao	Mbuti	0.000233	0.000205	1.139	55102		3760	3748
Hmong	Maonan_Pingtang	Sila	Mbuti	0.000257	0.000208	1.236	55102		3733	3719
Hmong	Maonan_Pingtang	Cong	Mbuti	0.000247	0.000197	1.257	55102		3739	3726
Hmong	Maonan_Pingtang	Lawa_Eastern	Mbuti	0.000258	0.000197	1.308	55308		3738	3723
Hmong	Maonan_Pingtang	Han_Shanghai	Mbuti	0.000321	0.000242	1.33	55250		3772	3754
Hmong	Maonan_Pingtang	Miao_Qianjiang	Mbuti	0.000271	0.000199	1.363	55308		3767	3752
Hmong	Maonan_Pingtang	Han_Sichuan	Mbuti	0.000272	0.000196	1.389	55308		3764	3749
Dao	Maonan_Pingtang	HmongNjua	Mbuti	0.000264	0.000187	1.415	55102		3752	3737
Hmong	Maonan_Pingtang	Hani_Honghe	Mbuti	0.00028	0.000197	1.421	55308		3755	3740
Hmong	Maonan_Pingtang	Han_Chongqing	Mbuti	0.000277	0.000193	1.433	55308		3769	3753
Dao	Maonan_Pingtang	HmongDaw	Mbuti	0.000277	0.000189	1.461	55102		3759	3744
Hmong	Maonan_Pingtang	Han_Jiangsu	Mbuti	0.000315	0.000206	1.528	55250		3760	3743
Hmong	Maonan_Pingtang	Han_Hubei	Mbuti	0.00032	0.000208	1.533	55250		3771	3753
Dao	Maonan_Pingtang	Hmong	Mbuti	0.000278	0.000179	1.55	55102		3760	3745
Hmong	Maonan_Pingtang	Palaung	Mbuti	0.000328	0.000208	1.578	55308		3743	3725
Hmong	Maonan_Pingtang	Miao_Pengshui	Mbuti	0.000327	0.000198	1.653	55308		3765	3747
Hmong	Maonan_Pingtang	PhuLa	Mbuti	0.000342	0.000204	1.675	55102		3751	3732
Hmong	Maonan_Pingtang	Hui_Sichuan	Mbuti	0.000339	0.000192	1.762	55308		3757	3738
Hmong	Maonan_Pingtang	Han_Shaanxi	Mbuti	0.000386	0.000192	2.012	55308		3759	3738
Hmong	Maonan_Pingtang	Han_Gansu	Mbuti	0.000414	0.000193	2.147	55308		3755	3732
Hmong	Maonan_Pingtang	Han_Guizhou	Mbuti	0.000494	0.000195	2.537	55308		3775	3748
Hmong	Maonan_Pingtang	Hui_Guizhou	Mbuti	0.000509	0.000194	2.622	55308		3755	3727
Hmong	Maonan_Pingtang	Bai_Heqing	Mbuti	0.000547	0.000204	2.68	55308		3768	3738
Hmong	Maonan_Pingtang	Hazara	Mbuti	0.000489	0.000181	2.705	55308		3644	3617
Hmong	Maonan_Pingtang	She_HGDP	Mbuti	0.000639	0.000211	3.031	55308		3781	3746
Hmong	Maonan_Pingtang	CoLao	Mbuti	0.000826	0.000217	3.805	55102		3782	3736
Hmong	Maonan_Pingtang	Miao_HGDP	Mbuti	0.0012	0.000205	5.852	55308		3798	3731
Hmong	Maonan_Pingtang	Chuanqing_Bijie	Mbuti	0.001292	0.000206	6.271	55233		3795	3724
Hmong	Maonan_Pingtang	IuMien	Mbuti	0.00178	0.000209	8.53	55308		3824	3725
Hmong	Maonan_Pingtang	PaThen	Mbuti	0.001921	0.000213	9.014	55102		3801	3695
Hmong	Maonan_Pingtang	Xijia_Kaili	Mbuti	0.003169	0.000213	14.909	55308		3860	3685
Hmong	Maonan_Pingtang	Dongjia_Kaili	Mbuti	0.003283	0.000219	14.984	55308		3866	3684
Hmong	Maonan_Pingtang	Gejia_Kaili	Mbuti	0.00415	0.000214	19.427	55308		3901	3672
Hmong	Maonan_Pingtang	HmongNjua	Mbuti	0.006533	0.000237	27.573	55308		3967	3605
Hmong	Maonan_Pingtang	HmongDaw	Mbuti	0.006951	0.000229	30.321	55308		3986	3601

## Sheet: Table S3F
Table S3F. Symmetrical f4-statistics in the form f4(Dongjia/Gejia/Xijia, Maonan_Pingtang; East Asians, Mbuti) to test their genetic affinity between potential ancestral sources and studied population based on the merged Human Origin dataset.
W	X	Y	Z	f4	stderr	Zscore	BABA	ABBA	nsnps
Xijia_Kaili	Maonan_Pingtang	Phutai	Mbuti	-0.000892	0.00019	-4.686	3731	3780	55373
Xijia_Kaili	Maonan_Pingtang	Atayal	Mbuti	-0.000892	0.000209	-4.259	3735	3785	55373
Xijia_Kaili	Maonan_Pingtang	Ede	Mbuti	-0.000807	0.000195	-4.147	3678	3722	55102
Xijia_Kaili	Maonan_Pingtang	LaChi	Mbuti	-0.00085	0.000206	-4.12	3729	3776	55102
Xijia_Kaili	Maonan_Pingtang	Lue	Mbuti	-0.000779	0.00019	-4.092	3742	3786	55373
Xijia_Kaili	Maonan_Pingtang	LaoIsan	Mbuti	-0.000744	0.000182	-4.087	3722	3763	55373
Xijia_Kaili	Maonan_Pingtang	Muong	Mbuti	-0.000782	0.000193	-4.057	3722	3765	55102
Xijia_Kaili	Maonan_Pingtang	Nung	Mbuti	-0.000775	0.000193	-4.027	3725	3768	55102
Xijia_Kaili	Maonan_Pingtang	Nyaw	Mbuti	-0.000771	0.000192	-4.021	3729	3771	55373
Xijia_Kaili	Maonan_Pingtang	Soa	Mbuti	-0.000749	0.000188	-3.989	3714	3756	55373
Xijia_Kaili	Maonan_Pingtang	Yuan	Mbuti	-0.000748	0.000191	-3.919	3734	3775	55373
Xijia_Kaili	Maonan_Pingtang	LoLo	Mbuti	-0.000753	0.000197	-3.826	3720	3762	55102
Xijia_Kaili	Maonan_Pingtang	Khuen	Mbuti	-0.000727	0.00019	-3.815	3745	3785	55373
Xijia_Kaili	Maonan_Pingtang	Mulam_Luocheng	Mbuti	-0.000707	0.000186	-3.795	3745	3784	55304
Xijia_Kaili	Maonan_Pingtang	BlackTai	Mbuti	-0.000742	0.000199	-3.735	3744	3785	55373
Xijia_Kaili	Maonan_Pingtang	Maonan_Huanjiang	Mbuti	-0.000705	0.000189	-3.723	3747	3786	55304
Xijia_Kaili	Maonan_Pingtang	Ami	Mbuti	-0.00075	0.000205	-3.665	3748	3790	55373
Xijia_Kaili	Maonan_Pingtang	Giarai	Mbuti	-0.000668	0.000187	-3.58	3680	3717	55102
Xijia_Kaili	Maonan_Pingtang	Vietnamese	Mbuti	-0.00068	0.00019	-3.576	3726	3764	55102
Xijia_Kaili	Maonan_Pingtang	Dai_HGDP	Mbuti	-0.000682	0.000191	-3.575	3742	3780	55373
Xijia_Kaili	Maonan_Pingtang	Saek	Mbuti	-0.00067	0.000188	-3.568	3737	3774	55373
Xijia_Kaili	Maonan_Pingtang	Kinh_HGDP	Mbuti	-0.000672	0.000188	-3.564	3735	3772	55373
Xijia_Kaili	Maonan_Pingtang	Zhuang_Guangxi	Mbuti	-0.00062	0.000181	-3.426	3751	3785	55373
Xijia_Kaili	Maonan_Pingtang	Phuan	Mbuti	-0.000656	0.000193	-3.409	3737	3773	55372
Xijia_Kaili	Maonan_Pingtang	HtinPray	Mbuti	-0.000684	0.000201	-3.399	3717	3755	55373
Xijia_Kaili	Maonan_Pingtang	CentralThai	Mbuti	-0.000589	0.000175	-3.368	3710	3742	55373
Xijia_Kaili	Maonan_Pingtang	Tay	Mbuti	-0.000631	0.000191	-3.299	3728	3763	55102
Xijia_Kaili	Maonan_Pingtang	Kalueang	Mbuti	-0.000626	0.000192	-3.261	3729	3763	55373
Xijia_Kaili	Maonan_Pingtang	Kinh_Vietnam	Mbuti	-0.000624	0.000192	-3.246	3725	3760	55102
Xijia_Kaili	Maonan_Pingtang	Khmu	Mbuti	-0.000631	0.000196	-3.219	3730	3765	55373
Xijia_Kaili	Maonan_Pingtang	Khonmueang	Mbuti	-0.00059	0.000183	-3.218	3739	3772	55373
Xijia_Kaili	Maonan_Pingtang	Cambodian	Mbuti	-0.000616	0.000193	-3.19	3715	3749	55373
Xijia_Kaili	Maonan_Pingtang	Thai	Mbuti	-0.00058	0.000184	-3.159	3728	3760	55373
Xijia_Kaili	Maonan_Pingtang	Bru	Mbuti	-0.000613	0.000198	-3.096	3721	3755	55373
Xijia_Kaili	Maonan_Pingtang	Cham	Mbuti	-0.000566	0.000187	-3.022	3696	3727	55102
Xijia_Kaili	Maonan_Pingtang	Shan	Mbuti	-0.000569	0.00019	-2.994	3733	3764	55373
Xijia_Kaili	Maonan_Pingtang	Laotian	Mbuti	-0.000539	0.000184	-2.935	3742	3772	55373
Xijia_Kaili	Maonan_Pingtang	Htin_Mal	Mbuti	-0.000553	0.0002	-2.765	3696	3726	54809
Xijia_Kaili	Maonan_Pingtang	KhoMu	Mbuti	-0.000495	0.000196	-2.53	3714	3741	55102
Xijia_Kaili	Maonan_Pingtang	Mang	Mbuti	-0.000501	0.000201	-2.498	3719	3747	55102
Xijia_Kaili	Maonan_Pingtang	SouthernThai_TK	Mbuti	-0.000429	0.000177	-2.418	3698	3721	55373
Xijia_Kaili	Maonan_Pingtang	Lahu	Mbuti	-0.00045	0.000196	-2.299	3738	3763	55373
Xijia_Kaili	Maonan_Pingtang	BoY	Mbuti	-0.00045	0.000201	-2.244	3735	3760	55102
Xijia_Kaili	Maonan_Pingtang	Mon	Mbuti	-0.000381	0.00017	-2.239	3700	3721	55373
Xijia_Kaili	Maonan_Pingtang	Mlabri	Mbuti	-0.000525	0.00024	-2.183	3683	3712	54809
Dongjia_Kaili	Maonan_Pingtang	Muong	Mbuti	-0.000407	0.000196	-2.074	3721	3743	55102
Xijia_Kaili	Maonan_Pingtang	Blang	Mbuti	-0.000381	0.000192	-1.986	3731	3752	55373
Xijia_Kaili	Maonan_Pingtang	Gelao_Longlin	Mbuti	-0.00036	0.000192	-1.872	3753	3773	55304
Dongjia_Kaili	Maonan_Pingtang	Atayal	Mbuti	-0.000414	0.000222	-1.87	3739	3761	55373
Dongjia_Kaili	Maonan_Pingtang	Nung	Mbuti	-0.000372	0.000202	-1.837	3725	3746	55102
Xijia_Kaili	Maonan_Pingtang	Shui_Guizhou	Mbuti	-0.000339	0.000186	-1.822	3759	3778	55373
Dongjia_Kaili	Maonan_Pingtang	LaChi	Mbuti	-0.000368	0.000212	-1.732	3731	3751	55102
Xijia_Kaili	Maonan_Pingtang	Dao	Mbuti	-0.000331	0.000191	-1.73	3744	3762	55102
Xijia_Kaili	Maonan_Pingtang	PhuLa	Mbuti	-0.000332	0.000194	-1.715	3731	3749	55102
Dongjia_Kaili	Maonan_Pingtang	Cambodian	Mbuti	-0.000343	0.000206	-1.664	3710	3729	55373
Dongjia_Kaili	Maonan_Pingtang	Ami	Mbuti	-0.000333	0.000208	-1.604	3749	3767	55373
Xijia_Kaili	Maonan_Pingtang	Lawa_Western	Mbuti	-0.000305	0.000194	-1.571	3734	3751	55373
Xijia_Kaili	Maonan_Pingtang	KarenSkaw	Mbuti	-0.000311	0.000199	-1.565	3725	3742	55373
Dongjia_Kaili	Maonan_Pingtang	Phutai	Mbuti	-0.00031	0.000199	-1.556	3737	3754	55373
Gejia_Kaili	Maonan_Pingtang	Nung	Mbuti	-0.000308	0.000202	-1.524	3730	3747	55102
Dongjia_Kaili	Maonan_Pingtang	Lue	Mbuti	-0.000299	0.0002	-1.494	3745	3762	55373
Xijia_Kaili	Maonan_Pingtang	KarenPwo	Mbuti	-0.000297	0.000199	-1.492	3731	3747	55373
Dongjia_Kaili	Maonan_Pingtang	Kinh_Vietnam	Mbuti	-0.000292	0.000197	-1.481	3722	3738	55102
Xijia_Kaili	Maonan_Pingtang	Blang_Menghai	Mbuti	-0.000274	0.00019	-1.438	3731	3746	55373
Dongjia_Kaili	Maonan_Pingtang	Mulam_Luocheng	Mbuti	-0.000272	0.000191	-1.423	3745	3760	55304
Dongjia_Kaili	Maonan_Pingtang	Phuan	Mbuti	-0.000262	0.0002	-1.307	3736	3750	55372
Dongjia_Kaili	Maonan_Pingtang	Khuen	Mbuti	-0.000255	0.000199	-1.279	3747	3761	55373
Xijia_Kaili	Maonan_Pingtang	Lawa_Eastern	Mbuti	-0.000241	0.000189	-1.275	3729	3742	55373
Dongjia_Kaili	Maonan_Pingtang	Maonan_Huanjiang	Mbuti	-0.000246	0.000195	-1.264	3749	3763	55304
Dongjia_Kaili	Maonan_Pingtang	Yuan	Mbuti	-0.00025	0.000198	-1.261	3737	3751	55373
Dongjia_Kaili	Maonan_Pingtang	Dai_HGDP	Mbuti	-0.000245	0.000198	-1.238	3742	3756	55373
Dongjia_Kaili	Maonan_Pingtang	Tay	Mbuti	-0.000238	0.000194	-1.226	3728	3741	55102
Gejia_Kaili	Maonan_Pingtang	Lue	Mbuti	-0.00025	0.000205	-1.22	3750	3764	55373
Dongjia_Kaili	Maonan_Pingtang	Kinh_HGDP	Mbuti	-0.000241	0.000199	-1.21	3735	3749	55373
Gejia_Kaili	Maonan_Pingtang	Yuan	Mbuti	-0.000229	0.000196	-1.168	3741	3754	55373
Dongjia_Kaili	Maonan_Pingtang	Saek	Mbuti	-0.000237	0.000203	-1.166	3739	3752	55373
Dongjia_Kaili	Maonan_Pingtang	LaoIsan	Mbuti	-0.000218	0.000191	-1.143	3725	3737	55373
Xijia_Kaili	Maonan_Pingtang	Wa_Cangyuan	Mbuti	-0.000221	0.000198	-1.118	3732	3744	55373
Gejia_Kaili	Maonan_Pingtang	Dai_HGDP	Mbuti	-0.000222	0.000199	-1.117	3747	3759	55373
Gejia_Kaili	Maonan_Pingtang	Khuen	Mbuti	-0.000221	0.000198	-1.113	3751	3763	55373
Gejia_Kaili	Maonan_Pingtang	Phutai	Mbuti	-0.000223	0.000203	-1.095	3742	3755	55373
Gejia_Kaili	Maonan_Pingtang	BlackTai	Mbuti	-0.000227	0.000207	-1.094	3750	3763	55373
Gejia_Kaili	Maonan_Pingtang	Soa	Mbuti	-0.000217	0.000199	-1.092	3721	3733	55373
Xijia_Kaili	Maonan_Pingtang	Sila	Mbuti	-0.000207	0.000191	-1.083	3720	3731	55102
Gejia_Kaili	Maonan_Pingtang	Atayal	Mbuti	-0.000242	0.000226	-1.073	3747	3760	55373
Xijia_Kaili	Maonan_Pingtang	Vietnam_Lahu	Mbuti	-0.000197	0.000194	-1.019	3727	3738	55102
Gejia_Kaili	Maonan_Pingtang	Ami	Mbuti	-0.000205	0.000206	-0.992	3756	3768	55373
Dongjia_Kaili	Maonan_Pingtang	CentralThai	Mbuti	-0.000184	0.000186	-0.988	3710	3720	55373
Gejia_Kaili	Maonan_Pingtang	LaoIsan	Mbuti	-0.000188	0.00019	-0.988	3730	3740	55373
Dongjia_Kaili	Maonan_Pingtang	Zhuang_Guangxi	Mbuti	-0.000181	0.000186	-0.969	3752	3762	55373
Dongjia_Kaili	Maonan_Pingtang	Giarai	Mbuti	-0.000188	0.000195	-0.967	3682	3692	55102
Gejia_Kaili	Maonan_Pingtang	Ede	Mbuti	-0.000187	0.000198	-0.944	3687	3697	55102
Dongjia_Kaili	Maonan_Pingtang	LoLo	Mbuti	-0.000189	0.000206	-0.919	3725	3735	55102
Xijia_Kaili	Maonan_Pingtang	Han_Fujian	Mbuti	-0.000167	0.000183	-0.916	3761	3771	55373
Xijia_Kaili	Maonan_Pingtang	KarenPadaung	Mbuti	-0.000182	0.000201	-0.907	3736	3746	55373
Gejia_Kaili	Maonan_Pingtang	Tay	Mbuti	-0.000181	0.0002	-0.902	3732	3742	55102
Dongjia_Kaili	Maonan_Pingtang	Khmu	Mbuti	-0.000187	0.000208	-0.898	3731	3741	55373
Gejia_Kaili	Maonan_Pingtang	Phuan	Mbuti	-0.000183	0.000204	-0.895	3742	3752	55372
Dongjia_Kaili	Maonan_Pingtang	Khonmueang	Mbuti	-0.000171	0.000192	-0.892	3739	3749	55373
Dongjia_Kaili	Maonan_Pingtang	Shan	Mbuti	-0.000166	0.000196	-0.844	3733	3742	55373
Dongjia_Kaili	Maonan_Pingtang	KhoMu	Mbuti	-0.000172	0.000204	-0.843	3711	3720	55102
Gejia_Kaili	Maonan_Pingtang	LaChi	Mbuti	-0.00018	0.000213	-0.842	3740	3750	55102
Xijia_Kaili	Maonan_Pingtang	Lisu	Mbuti	-0.00016	0.000191	-0.836	3745	3753	55373
Dongjia_Kaili	Maonan_Pingtang	Vietnamese	Mbuti	-0.000168	0.000202	-0.831	3730	3739	55102
Dongjia_Kaili	Maonan_Pingtang	Thai	Mbuti	-0.000156	0.000188	-0.827	3729	3737	55373
Gejia_Kaili	Maonan_Pingtang	Maonan_Huanjiang	Mbuti	-0.000164	0.0002	-0.821	3754	3764	55304
Dongjia_Kaili	Maonan_Pingtang	HtinPray	Mbuti	-0.00017	0.00021	-0.809	3721	3730	55373
Dongjia_Kaili	Maonan_Pingtang	Nyaw	Mbuti	-0.000155	0.000201	-0.77	3735	3743	55373
Gejia_Kaili	Maonan_Pingtang	Kalueang	Mbuti	-0.000151	0.000203	-0.746	3734	3742	55373
Dongjia_Kaili	Maonan_Pingtang	Bru	Mbuti	-0.000155	0.000209	-0.744	3723	3731	55373
Dongjia_Kaili	Maonan_Pingtang	Htin_Mal	Mbuti	-0.00016	0.000215	-0.743	3696	3705	54809
Gejia_Kaili	Maonan_Pingtang	Bru	Mbuti	-0.00015	0.000203	-0.739	3726	3735	55373
Gejia_Kaili	Maonan_Pingtang	HtinPray	Mbuti	-0.000153	0.000211	-0.725	3724	3733	55373
Gejia_Kaili	Maonan_Pingtang	Kinh_Vietnam	Mbuti	-0.000145	0.000201	-0.72	3731	3739	55102
Dongjia_Kaili	Maonan_Pingtang	Cham	Mbuti	-0.00014	0.000195	-0.719	3696	3703	55102
Gejia_Kaili	Maonan_Pingtang	Nyaw	Mbuti	-0.000138	0.000199	-0.691	3738	3746	55373
Dongjia_Kaili	Maonan_Pingtang	Mang	Mbuti	-0.00014	0.000207	-0.677	3718	3726	55102
Dongjia_Kaili	Maonan_Pingtang	KarenPwo	Mbuti	-0.00014	0.00021	-0.667	3723	3731	55373
Gejia_Kaili	Maonan_Pingtang	Mulam_Luocheng	Mbuti	-0.000132	0.000197	-0.667	3753	3760	55304
Gejia_Kaili	Maonan_Pingtang	Vietnamese	Mbuti	-0.000131	0.000198	-0.659	3734	3741	55102
Xijia_Kaili	Maonan_Pingtang	Palaung	Mbuti	-0.000124	0.000195	-0.637	3737	3743	55373
Xijia_Kaili	Maonan_Pingtang	Cong	Mbuti	-0.00012	0.000191	-0.627	3729	3736	55102
Dongjia_Kaili	Maonan_Pingtang	Lahu	Mbuti	-0.000125	0.000202	-0.619	3736	3743	55373
Dongjia_Kaili	Maonan_Pingtang	Soa	Mbuti	-0.000119	0.000194	-0.613	3721	3728	55373
Xijia_Kaili	Maonan_Pingtang	Tanka_Fujian	Mbuti	-0.000112	0.000185	-0.607	3760	3766	55373
Dongjia_Kaili	Maonan_Pingtang	KarenSkaw	Mbuti	-0.000126	0.000209	-0.606	3718	3725	55373
Gejia_Kaili	Maonan_Pingtang	Khmu	Mbuti	-0.000124	0.000207	-0.599	3736	3743	55373
Dongjia_Kaili	Maonan_Pingtang	Mon	Mbuti	-0.000105	0.000176	-0.598	3696	3702	55373
Dongjia_Kaili	Maonan_Pingtang	SouthernThai_TK	Mbuti	-0.000104	0.000182	-0.574	3696	3702	55373
Gejia_Kaili	Maonan_Pingtang	Mlabri	Mbuti	-0.000128	0.000242	-0.531	3685	3692	54809
Gejia_Kaili	Maonan_Pingtang	Muong	Mbuti	-0.0001	0.000201	-0.495	3733	3738	55102
Dongjia_Kaili	Maonan_Pingtang	BoY	Mbuti	-9.9e-05	0.000203	-0.487	3734	3740	55102
Dongjia_Kaili	Maonan_Pingtang	BlackTai	Mbuti	-9.7e-05	0.000208	-0.465	3753	3758	55373
Dongjia_Kaili	Maonan_Pingtang	Laotian	Mbuti	-8.7e-05	0.000193	-0.449	3744	3748	55373
Gejia_Kaili	Maonan_Pingtang	Saek	Mbuti	-9e-05	0.0002	-0.449	3746	3751	55373
Gejia_Kaili	Maonan_Pingtang	LoLo	Mbuti	-9e-05	0.000207	-0.436	3730	3735	55102
Dongjia_Kaili	Maonan_Pingtang	Ede	Mbuti	-8.7e-05	0.000202	-0.429	3686	3691	55102
Dongjia_Kaili	Maonan_Pingtang	Kalueang	Mbuti	-6.7e-05	0.000201	-0.332	3733	3736	55373
Gejia_Kaili	Maonan_Pingtang	Giarai	Mbuti	-6.1e-05	0.000192	-0.318	3688	3692	55102
Xijia_Kaili	Maonan_Pingtang	HaNhi	Mbuti	-5.6e-05	0.000186	-0.301	3729	3732	55102
Gejia_Kaili	Maonan_Pingtang	Zhuang_Guangxi	Mbuti	-5.4e-05	0.000189	-0.286	3759	3762	55373
Gejia_Kaili	Maonan_Pingtang	Thai	Mbuti	-5.1e-05	0.000191	-0.268	3735	3738	55373
Dongjia_Kaili	Maonan_Pingtang	Lawa_Eastern	Mbuti	-5.2e-05	0.000197	-0.266	3722	3725	55373
Gejia_Kaili	Maonan_Pingtang	Htin_Mal	Mbuti	-5.5e-05	0.000211	-0.262	3702	3705	54809
Gejia_Kaili	Maonan_Pingtang	Khonmueang	Mbuti	-5e-05	0.000192	-0.261	3747	3749	55373
Dongjia_Kaili	Maonan_Pingtang	Mlabri	Mbuti	-6.2e-05	0.000246	-0.25	3685	3689	54809
Gejia_Kaili	Maonan_Pingtang	Cambodian	Mbuti	-4.1e-05	0.000197	-0.207	3723	3725	55373
Xijia_Kaili	Maonan_Pingtang	Han_Chongqing	Mbuti	-3.7e-05	0.000181	-0.204	3765	3767	55373
Gejia_Kaili	Maonan_Pingtang	Mang	Mbuti	-3.7e-05	0.000203	-0.184	3724	3726	55102
Gejia_Kaili	Maonan_Pingtang	KhoMu	Mbuti	-2.9e-05	0.000202	-0.145	3718	3719	55102
Xijia_Kaili	Maonan_Pingtang	Han_Sichuan	Mbuti	-2.6e-05	0.000183	-0.14	3761	3762	55373
Xijia_Kaili	Maonan_Pingtang	Han_Jiangsu	Mbuti	-2.5e-05	0.000194	-0.13	3756	3757	55304
Xijia_Kaili	Maonan_Pingtang	Miao_Pengshui	Mbuti	-1.8e-05	0.000195	-0.092	3760	3761	55373
Xijia_Kaili	Maonan_Pingtang	Miao_Qianjiang	Mbuti	-1.5e-05	0.00019	-0.079	3764	3765	55373
Dongjia_Kaili	Maonan_Pingtang	Gelao_Longlin	Mbuti	-1.3e-05	0.000194	-0.066	3751	3752	55304
Xijia_Kaili	Maonan_Pingtang	CoLao	Mbuti	-1e-06	0.000208	-0.005	3758	3758	55102
Dongjia_Kaili	Maonan_Pingtang	Hazara	Mbuti	2e-06	0.000178	0.012	3623	3622	55373
Gejia_Kaili	Maonan_Pingtang	Cham	Mbuti	3e-06	0.000192	0.014	3703	3703	55102
Gejia_Kaili	Maonan_Pingtang	Kinh_HGDP	Mbuti	1.2e-05	0.000204	0.061	3746	3745	55373
Xijia_Kaili	Maonan_Pingtang	Hani_Honghe	Mbuti	1.3e-05	0.000189	0.068	3754	3753	55373
Dongjia_Kaili	Maonan_Pingtang	Han_Fujian	Mbuti	1.7e-05	0.000187	0.093	3755	3754	55373
Dongjia_Kaili	Maonan_Pingtang	Lawa_Western	Mbuti	3e-05	0.000206	0.144	3731	3729	55373
Gejia_Kaili	Maonan_Pingtang	SouthernThai_TK	Mbuti	3e-05	0.000182	0.164	3703	3702	55373
Gejia_Kaili	Maonan_Pingtang	Laotian	Mbuti	3.3e-05	0.000191	0.173	3750	3748	55373
Dongjia_Kaili	Maonan_Pingtang	Han_Jiangsu	Mbuti	4e-05	0.000197	0.202	3746	3744	55304
Xijia_Kaili	Maonan_Pingtang	Han_Hubei	Mbuti	4.5e-05	0.000207	0.216	3767	3764	55304
Dongjia_Kaili	Maonan_Pingtang	Sila	Mbuti	4.7e-05	0.00021	0.226	3715	3712	55102
Xijia_Kaili	Maonan_Pingtang	Han_Guizhou	Mbuti	4.4e-05	0.000184	0.237	3768	3765	55373
Gejia_Kaili	Maonan_Pingtang	CentralThai	Mbuti	4.9e-05	0.000179	0.272	3720	3717	55373
Dongjia_Kaili	Maonan_Pingtang	Lisu	Mbuti	5.6e-05	0.000192	0.291	3739	3736	55373
Xijia_Kaili	Maonan_Pingtang	Han_Shanghai	Mbuti	7.2e-05	0.000229	0.316	3769	3765	55304
Dongjia_Kaili	Maonan_Pingtang	HaNhi	Mbuti	6.5e-05	0.000198	0.327	3720	3717	55102
Dongjia_Kaili	Maonan_Pingtang	Blang	Mbuti	9.5e-05	0.000202	0.467	3734	3728	55373
Dongjia_Kaili	Maonan_Pingtang	Han_Shanghai	Mbuti	0.000114	0.000239	0.477	3759	3753	55304
Dongjia_Kaili	Maonan_Pingtang	Shui_Guizhou	Mbuti	9.3e-05	0.000193	0.483	3760	3755	55373
Gejia_Kaili	Maonan_Pingtang	Lahu	Mbuti	9.8e-05	0.000198	0.493	3747	3741	55373
Dongjia_Kaili	Maonan_Pingtang	PhuLa	Mbuti	9.9e-05	0.000199	0.496	3732	3727	55102
Dongjia_Kaili	Maonan_Pingtang	Han_Zhejiang	Mbuti	0.000101	0.000203	0.499	3750	3744	55304
Dongjia_Kaili	Maonan_Pingtang	KarenPadaung	Mbuti	0.000104	0.000203	0.511	3732	3726	55373
Dongjia_Kaili	Maonan_Pingtang	Han_Chongqing	Mbuti	0.000107	0.000186	0.574	3757	3752	55373
Dongjia_Kaili	Maonan_Pingtang	Blang_Menghai	Mbuti	0.000121	0.000201	0.602	3731	3725	55373
Xijia_Kaili	Maonan_Pingtang	Hui_Guizhou	Mbuti	0.000109	0.00018	0.605	3749	3743	55373
Dongjia_Kaili	Maonan_Pingtang	Han_Gansu	Mbuti	0.000116	0.00019	0.611	3740	3733	55373
Dongjia_Kaili	Maonan_Pingtang	Palaung	Mbuti	0.000125	0.000202	0.621	3732	3725	55373
Xijia_Kaili	Maonan_Pingtang	Hui_Sichuan	Mbuti	0.000115	0.000184	0.626	3756	3750	55373
Dongjia_Kaili	Maonan_Pingtang	Tanka_Fujian	Mbuti	0.000121	0.00019	0.637	3755	3748	55373
Gejia_Kaili	Maonan_Pingtang	Mon	Mbuti	0.000116	0.000178	0.651	3706	3700	55373
Dongjia_Kaili	Maonan_Pingtang	Dao	Mbuti	0.000136	0.000205	0.662	3746	3738	55102
Xijia_Kaili	Maonan_Pingtang	Han_Zhejiang	Mbuti	0.000135	0.000201	0.669	3764	3756	55304
Dongjia_Kaili	Maonan_Pingtang	Hani_Honghe	Mbuti	0.000133	0.000196	0.677	3745	3738	55373
Xijia_Kaili	Maonan_Pingtang	Han_Gansu	Mbuti	0.000124	0.000182	0.681	3752	3745	55373
Dongjia_Kaili	Maonan_Pingtang	Han_Hubei	Mbuti	0.000145	0.000206	0.701	3758	3750	55304
Dongjia_Kaili	Maonan_Pingtang	Miao_Qianjiang	Mbuti	0.000145	0.000196	0.742	3757	3749	55373
Dongjia_Kaili	Maonan_Pingtang	Wa_Cangyuan	Mbuti	0.000153	0.000204	0.747	3731	3723	55373
Dongjia_Kaili	Maonan_Pingtang	Vietnam_Lahu	Mbuti	0.000148	0.000198	0.747	3726	3718	55102
Xijia_Kaili	Maonan_Pingtang	Han_Shaanxi	Mbuti	0.000147	0.000182	0.807	3758	3750	55373
Gejia_Kaili	Maonan_Pingtang	Shan	Mbuti	0.000162	0.000197	0.822	3746	3737	55373
Xijia_Kaili	Maonan_Pingtang	She_HGDP	Mbuti	0.000161	0.000194	0.831	3773	3765	55373
Dongjia_Kaili	Maonan_Pingtang	Han_Sichuan	Mbuti	0.000157	0.000187	0.843	3754	3745	55373
Dongjia_Kaili	Maonan_Pingtang	Hui_Guizhou	Mbuti	0.00016	0.000188	0.85	3739	3730	55373
Gejia_Kaili	Maonan_Pingtang	Gelao_Longlin	Mbuti	0.000185	0.000205	0.905	3761	3751	55304
Dongjia_Kaili	Maonan_Pingtang	Cong	Mbuti	0.00018	0.000195	0.923	3725	3715	55102
Dongjia_Kaili	Maonan_Pingtang	Han_Shaanxi	Mbuti	0.000178	0.000186	0.957	3747	3737	55373
Dongjia_Kaili	Maonan_Pingtang	Hui_Sichuan	Mbuti	0.000193	0.000188	1.03	3746	3736	55373
Gejia_Kaili	Maonan_Pingtang	Blang_Menghai	Mbuti	0.000223	0.000193	1.156	3737	3724	55373
Gejia_Kaili	Maonan_Pingtang	Vietnam_Lahu	Mbuti	0.000234	0.000201	1.166	3731	3718	55102
Gejia_Kaili	Maonan_Pingtang	BoY	Mbuti	0.000245	0.000207	1.185	3747	3733	55102
Gejia_Kaili	Maonan_Pingtang	KarenPwo	Mbuti	0.000243	0.000199	1.22	3737	3724	55373
Gejia_Kaili	Maonan_Pingtang	Blang	Mbuti	0.000262	0.000203	1.294	3741	3727	55373
Gejia_Kaili	Maonan_Pingtang	Tanka_Fujian	Mbuti	0.000266	0.000191	1.393	3763	3748	55373
Gejia_Kaili	Maonan_Pingtang	KarenPadaung	Mbuti	0.000285	0.000204	1.398	3741	3725	55373
Dongjia_Kaili	Maonan_Pingtang	She_HGDP	Mbuti	0.000285	0.000201	1.417	3765	3749	55373
Gejia_Kaili	Maonan_Pingtang	Dao	Mbuti	0.000285	0.000201	1.422	3754	3738	55102
Dongjia_Kaili	Maonan_Pingtang	Miao_Pengshui	Mbuti	0.000279	0.000196	1.424	3757	3742	55373
Gejia_Kaili	Maonan_Pingtang	Han_Fujian	Mbuti	0.000274	0.000189	1.445	3766	3751	55373
Dongjia_Kaili	Maonan_Pingtang	Bai_Heqing	Mbuti	0.000292	0.000195	1.498	3754	3738	55373
Xijia_Kaili	Maonan_Pingtang	Bai_Heqing	Mbuti	0.00029	0.000193	1.505	3767	3751	55373
Gejia_Kaili	Maonan_Pingtang	Wa_Cangyuan	Mbuti	0.0003	0.000197	1.522	3738	3722	55373
Gejia_Kaili	Maonan_Pingtang	Cong	Mbuti	0.0003	0.000194	1.543	3732	3715	55102
Gejia_Kaili	Maonan_Pingtang	Lawa_Eastern	Mbuti	0.000306	0.000196	1.562	3736	3719	55373
Dongjia_Kaili	Maonan_Pingtang	Han_Guizhou	Mbuti	0.000294	0.000187	1.572	3763	3747	55373
Xijia_Kaili	Maonan_Pingtang	Hazara	Mbuti	0.000268	0.000168	1.593	3643	3628	55373
Gejia_Kaili	Maonan_Pingtang	KarenSkaw	Mbuti	0.000316	0.000197	1.601	3734	3717	55373
Gejia_Kaili	Maonan_Pingtang	Lisu	Mbuti	0.00032	0.000198	1.618	3751	3733	55373
Gejia_Kaili	Maonan_Pingtang	Han_Shanghai	Mbuti	0.000395	0.000235	1.68	3772	3750	55304
Gejia_Kaili	Maonan_Pingtang	Shui_Guizhou	Mbuti	0.000329	0.000195	1.689	3770	3752	55373
Gejia_Kaili	Maonan_Pingtang	Han_Jiangsu	Mbuti	0.000342	0.000199	1.721	3758	3739	55304
Gejia_Kaili	Maonan_Pingtang	Han_Zhejiang	Mbuti	0.000372	0.000213	1.745	3762	3741	55304
Gejia_Kaili	Maonan_Pingtang	PhuLa	Mbuti	0.000359	0.000204	1.762	3742	3723	55102
Gejia_Kaili	Maonan_Pingtang	Lawa_Western	Mbuti	0.00036	0.000201	1.786	3744	3724	55373
Xijia_Kaili	Maonan_Pingtang	Miao_HGDP	Mbuti	0.000386	0.000196	1.969	3780	3758	55373
Xijia_Kaili	Maonan_Pingtang	Chuanqing_Bijie	Mbuti	0.000383	0.00019	2.011	3773	3752	55298
Gejia_Kaili	Maonan_Pingtang	Han_Chongqing	Mbuti	0.000382	0.000188	2.031	3769	3748	55373
Gejia_Kaili	Maonan_Pingtang	HaNhi	Mbuti	0.000396	0.000194	2.042	3733	3712	55102
Gejia_Kaili	Maonan_Pingtang	Han_Hubei	Mbuti	0.000441	0.000208	2.12	3770	3745	55304
Gejia_Kaili	Maonan_Pingtang	Miao_Qianjiang	Mbuti	0.00043	0.000194	2.213	3769	3745	55373
Gejia_Kaili	Maonan_Pingtang	Sila	Mbuti	0.000451	0.000203	2.215	3730	3706	55102
Xijia_Kaili	Maonan_Pingtang	IuMien	Mbuti	0.000442	0.000195	2.268	3788	3763	55373
Gejia_Kaili	Maonan_Pingtang	Hani_Honghe	Mbuti	0.000456	0.000198	2.299	3758	3733	55373
Gejia_Kaili	Maonan_Pingtang	Palaung	Mbuti	0.000475	0.000203	2.342	3745	3719	55373
Gejia_Kaili	Maonan_Pingtang	Hazara	Mbuti	0.000428	0.000176	2.439	3640	3616	55373
Gejia_Kaili	Maonan_Pingtang	Han_Sichuan	Mbuti	0.000458	0.000187	2.444	3766	3741	55373
Gejia_Kaili	Maonan_Pingtang	Hui_Sichuan	Mbuti	0.000469	0.000188	2.491	3758	3732	55373
Dongjia_Kaili	Maonan_Pingtang	CoLao	Mbuti	0.000518	0.000207	2.507	3761	3732	55102
Gejia_Kaili	Maonan_Pingtang	Han_Shaanxi	Mbuti	0.000499	0.000187	2.661	3760	3733	55373
Gejia_Kaili	Maonan_Pingtang	Han_Guizhou	Mbuti	0.000507	0.00019	2.672	3773	3745	55373
Gejia_Kaili	Maonan_Pingtang	Miao_Pengshui	Mbuti	0.00054	0.000198	2.728	3768	3738	55373
Gejia_Kaili	Maonan_Pingtang	Han_Gansu	Mbuti	0.000517	0.000187	2.762	3755	3727	55373
Gejia_Kaili	Maonan_Pingtang	She_HGDP	Mbuti	0.000596	0.000201	2.966	3777	3744	55373
Gejia_Kaili	Maonan_Pingtang	Hui_Guizhou	Mbuti	0.000563	0.000189	2.978	3755	3723	55373
Dongjia_Kaili	Maonan_Pingtang	Miao_HGDP	Mbuti	0.00063	0.000206	3.06	3775	3740	55373
Gejia_Kaili	Maonan_Pingtang	Bai_Heqing	Mbuti	0.000638	0.000194	3.293	3768	3733	55373
Gejia_Kaili	Maonan_Pingtang	CoLao	Mbuti	0.000707	0.000209	3.378	3769	3730	55102
Dongjia_Kaili	Maonan_Pingtang	Chuanqing_Bijie	Mbuti	0.000666	0.000196	3.399	3770	3733	55298
Xijia_Kaili	Maonan_Pingtang	PaThen	Mbuti	0.000824	0.000201	4.101	3769	3723	55102
Dongjia_Kaili	Maonan_Pingtang	IuMien	Mbuti	0.000916	0.000209	4.375	3791	3740	55373
Gejia_Kaili	Maonan_Pingtang	Chuanqing_Bijie	Mbuti	0.001046	0.0002	5.23	3785	3727	55298
Gejia_Kaili	Maonan_Pingtang	Miao_HGDP	Mbuti	0.00106	0.000202	5.244	3791	3733	55373
Dongjia_Kaili	Maonan_Pingtang	PaThen	Mbuti	0.001095	0.000208	5.252	3765	3704	55102
Gejia_Kaili	Maonan_Pingtang	IuMien	Mbuti	0.001225	0.000202	6.061	3804	3736	55373
Xijia_Kaili	Maonan_Pingtang	Dongjia_Kaili	Mbuti	0.001292	0.000204	6.334	3811	3739	55373
Gejia_Kaili	Maonan_Pingtang	PaThen	Mbuti	0.001599	0.000206	7.781	3783	3695	55102
Dongjia_Kaili	Maonan_Pingtang	Xijia_Kaili	Mbuti	0.001755	0.000206	8.503	3811	3713	55373
Xijia_Kaili	Maonan_Pingtang	Gejia_Kaili	Mbuti	0.001955	0.000205	9.53	3840	3731	55373
Dongjia_Kaili	Maonan_Pingtang	Gejia_Kaili	Mbuti	0.002541	0.00021	12.104	3845	3704	55373
Gejia_Kaili	Maonan_Pingtang	Xijia_Kaili	Mbuti	0.002585	0.000205	12.614	3840	3697	55373
Gejia_Kaili	Maonan_Pingtang	Dongjia_Kaili	Mbuti	0.002708	0.00021	12.878	3845	3695	55373
Xijia_Kaili	Maonan_Pingtang	HmongNjua	Mbuti	0.002874	0.000215	13.378	3859	3700	55373
Xijia_Kaili	Maonan_Pingtang	Hmong	Mbuti	0.002832	0.000206	13.747	3860	3704	55308
Xijia_Kaili	Maonan_Pingtang	HmongDaw	Mbuti	0.002945	0.000212	13.896	3869	3705	55373
Dongjia_Kaili	Maonan_Pingtang	HmongNjua	Mbuti	0.003322	0.000228	14.565	3862	3678	55373
Dongjia_Kaili	Maonan_Pingtang	HmongDaw	Mbuti	0.003485	0.000223	15.618	3873	3680	55373
Dongjia_Kaili	Maonan_Pingtang	Hmong	Mbuti	0.003406	0.000217	15.725	3866	3677	55308
Gejia_Kaili	Maonan_Pingtang	HmongDaw	Mbuti	0.004341	0.000228	19.074	3903	3662	55373
Gejia_Kaili	Maonan_Pingtang	HmongNjua	Mbuti	0.004308	0.00022	19.558	3896	3657	55373
Gejia_Kaili	Maonan_Pingtang	Hmong	Mbuti	0.004444	0.000211	21.022	3901	3655	55308

## Sheet: Table S3G
Table S3G.Symmetrical f4-statistics in the form f4 (GaoHuahua, Maonan_Pingtang; East Asians, Mbuti) to test their genetic affinity between studied population and East Asians based on the merged 1240K dataset.
W	X	Y	Z	f4	stderr	Zscore	BABA	ABBA	nsnps
GaoHuaHua	Maonan_Pingtang	Hui_Sanya	Mbuti.SDG	-0.001422	0.000326	-4.362	8449	8627	124942
GaoHuaHua	Maonan_Pingtang	Han_Fujian	Mbuti.SDG	-0.001205	0.000328	-3.673	8499	8650	124942
GaoHuaHua	Maonan_Pingtang	Tanka_Fujian	Mbuti.SDG	-0.001176	0.000333	-3.528	8497	8644	124942
GaoHuaHua	Maonan_Pingtang	China_SEastAsia_Island_EN	Mbuti.SDG	-0.001809	0.000539	-3.357	7072	7262	104987
GaoHuaHua	Maonan_Pingtang	She_Fujian	Mbuti.SDG	-0.001036	0.000331	-3.131	8513	8643	124942
GaoHuaHua	Maonan_Pingtang	Taiwan_Hanben_IA	Mbuti.SDG	-0.001164	0.000372	-3.126	8481	8626	124343
GaoHuaHua	Maonan_Pingtang	Han_Shaanxi	Mbuti.SDG	-0.000972	0.000324	-3.005	8484	8605	124942
GaoHuaHua	Maonan_Pingtang	Han_Sichuan	Mbuti.SDG	-0.000988	0.00033	-2.991	8505	8629	124942
GaoHuaHua	Maonan_Pingtang	Han_Chongqing	Mbuti.SDG	-0.000974	0.000328	-2.971	8512	8634	124942
GaoHuaHua	Maonan_Pingtang	Han_Gansu	Mbuti.SDG	-0.000958	0.00033	-2.9	8473	8593	124942
GaoHuaHua	Maonan_Pingtang	Hui_Sichuan	Mbuti.SDG	-0.000949	0.000331	-2.864	8488	8606	124942
GaoHuaHua	Maonan_Pingtang	Miao_Pengshui	Mbuti.SDG	-0.000911	0.00035	-2.601	8515	8629	124942
GaoHuaHua	Maonan_Pingtang	Hui_Guizhou	Mbuti.SDG	-0.000832	0.000331	-2.515	8472	8576	124942
GaoHuaHua	Maonan_Pingtang	Miao_Qianjiang	Mbuti.SDG	-0.00079	0.00034	-2.326	8526	8625	124942
GaoHuaHua	Maonan_Pingtang	Han_Guizhou	Mbuti.SDG	-0.00073	0.000328	-2.223	8532	8623	124942
GaoHuaHua	Maonan_Pingtang	China_YR_MN	Mbuti.SDG	-0.000816	0.000457	-1.786	8474	8575	124227
GaoHuaHua	Maonan_Pingtang	China_Upper_YR_LN	Mbuti.SDG	-0.000628	0.000435	-1.442	8425	8502	123710
GaoHuaHua	Maonan_Pingtang	China_YR_LN	Mbuti.SDG	-0.000544	0.000394	-1.381	8514	8582	124844
GaoHuaHua	Maonan_Pingtang	China_WLR_LN	Mbuti.SDG	-0.000577	0.000563	-1.025	7135	7195	104965
GaoHuaHua	Maonan_Pingtang	Chokhopani.SG	Mbuti.SDG	-0.000573	0.00056	-1.023	8480	8552	124672
GaoHuaHua	Maonan_Pingtang	China_YR_LBIA	Mbuti.SDG	-0.000245	0.000422	-0.581	8482	8512	124150
GaoHuaHua	Maonan_Pingtang	Longlin	Mbuti.SDG	-0.000547	0.00097	-0.563	1876	1892	28660
GaoHuaHua	Maonan_Pingtang	Chuanqing_Bijie	Mbuti.SDG	-0.000112	0.000344	-0.326	8565	8579	124786
GaoHuaHua	Maonan_Pingtang	Guangxi_1500BP	Mbuti.SDG	-0.000119	0.000498	-0.239	7415	7428	108186
GaoHuaHua	Maonan_Pingtang	Mongolia_East_N	Mbuti.SDG	-6.4e-05	0.000499	-0.129	7671	7678	112706
GaoHuaHua	Maonan_Pingtang	China_AR_EN	Mbuti.SDG	-7.9e-05	0.000897	-0.088	2776	2779	41111
GaoHuaHua	Maonan_Pingtang	China_Tianyuan	Mbuti.SDG	9e-05	0.000596	0.151	6837	6828	103555
GaoHuaHua	Maonan_Pingtang	Laos_Hoabinhian.SG	Mbuti.SDG	0.00013	0.000818	0.159	3107	3101	47973
GaoHuaHua	Maonan_Pingtang	Dushan	Mbuti.SDG	0.000124	0.00068	0.182	4781	4773	70773
GaoHuaHua	Maonan_Pingtang	Russia_MN_Boisman	Mbuti.SDG	8.8e-05	0.000424	0.207	7939	7929	116448
GaoHuaHua	Maonan_Pingtang	BaBanQinCen	Mbuti.SDG	0.000253	0.000576	0.44	6066	6044	88315
GaoHuaHua	Maonan_Pingtang	China_SEastAsia_Coastal_EN	Mbuti.SDG	0.000344	0.000608	0.565	5656	5628	82930
GaoHuaHua	Maonan_Pingtang	China_NEastAsia_Coastal_EN	Mbuti.SDG	0.000366	0.000433	0.844	8110	8067	118150
GaoHuaHua	Maonan_Pingtang	Baojianshan	Mbuti.SDG	0.000618	0.000627	0.986	6475	6415	95655
GaoHuaHua	Maonan_Pingtang	AR14K	Mbuti.SDG	0.000826	0.000626	1.319	4820	4761	70612
GaoHuaHua	Maonan_Pingtang	AR13_10K	Mbuti.SDG	0.000817	0.000615	1.33	4547	4492	66402
GaoHuaHua	Maonan_Pingtang	China_SEastAsia_Coastal_LN	Mbuti.SDG	0.000955	0.000553	1.727	5606	5528	81585
GaoHuaHua	Maonan_Pingtang	ARpost9K	Mbuti.SDG	0.001268	0.000487	2.604	6726	6602	97821
GaoHuaHua	Maonan_Pingtang	Xijia_Kaili	Mbuti.SDG	0.002397	0.000366	6.55	8766	8467	124942
GaoHuaHua	Maonan_Pingtang	Dongjia_Kaili	Mbuti.SDG	0.002627	0.00038	6.911	8775	8447	124942
GaoHuaHua	Maonan_Pingtang	Gejia_Kaili	Mbuti.SDG	0.00304	0.000369	8.249	8813	8433	124942

## Sheet:  Table S3H
Table S3H.Symmetrical f4-statistics in the form f4 (Longlin, Maonan_Pingtang; East Asians, Mbuti) to test their genetic affinity between studied population and East Asians based on the merged 1240K dataset.
W	X	Y	Z	f4	stderr	Zscore	BABA	ABBA	nsnps
Longlin	Maonan_Pingtang	Xijia_Kaili	Mbuti.SDG	-0.011237	0.000908	-12.377	1926	2258	29539
Longlin	Maonan_Pingtang	Han_Fujian	Mbuti.SDG	-0.010705	0.000865	-12.371	1932	2248	29539
Longlin	Maonan_Pingtang	Han_Guizhou	Mbuti.SDG	-0.01075	0.00087	-12.351	1933	2250	29539
Longlin	Maonan_Pingtang	Dongjia_Kaili	Mbuti.SDG	-0.011427	0.000931	-12.27	1921	2258	29539
Longlin	Maonan_Pingtang	Han_Chongqing	Mbuti.SDG	-0.010549	0.00086	-12.269	1933	2245	29539
Longlin	Maonan_Pingtang	She_Fujian	Mbuti.SDG	-0.010692	0.000876	-12.209	1933	2249	29539
Longlin	Maonan_Pingtang	Tanka_Fujian	Mbuti.SDG	-0.010593	0.00087	-12.181	1932	2245	29539
Longlin	Maonan_Pingtang	Chuanqing_Bijie	Mbuti.SDG	-0.010797	0.00089	-12.132	1928	2247	29502
Longlin	Maonan_Pingtang	Miao_Qianjiang	Mbuti.SDG	-0.010562	0.000878	-12.025	1935	2247	29539
Longlin	Maonan_Pingtang	Miao_Pengshui	Mbuti.SDG	-0.010629	0.000889	-11.953	1930	2244	29539
Longlin	Maonan_Pingtang	Han_Sichuan	Mbuti.SDG	-0.010251	0.00086	-11.924	1937	2239	29539
Longlin	Maonan_Pingtang	Gejia_Kaili	Mbuti.SDG	-0.011023	0.000931	-11.836	1930	2256	29539
Longlin	Maonan_Pingtang	Hui_Sanya	Mbuti.SDG	-0.010003	0.000855	-11.697	1934	2229	29539
Longlin	Maonan_Pingtang	Han_Shaanxi	Mbuti.SDG	-0.009846	0.000848	-11.616	1937	2228	29539
Longlin	Maonan_Pingtang	Hui_Sichuan	Mbuti.SDG	-0.009935	0.000868	-11.45	1939	2232	29539
Longlin	Maonan_Pingtang	Han_Gansu	Mbuti.SDG	-0.009483	0.000855	-11.085	1941	2221	29539
Longlin	Maonan_Pingtang	Hui_Guizhou	Mbuti.SDG	-0.009312	0.000855	-10.89	1942	2217	29539
Longlin	Maonan_Pingtang	Taiwan_Hanben_IA	Mbuti.SDG	-0.008653	0.00094	-9.207	1971	2227	29534
Longlin	Maonan_Pingtang	China_YR_LN	Mbuti.SDG	-0.008997	0.001008	-8.927	1954	2220	29539
Longlin	Maonan_Pingtang	GaoHuaHua	Mbuti.SDG	-0.010646	0.001245	-8.554	1876	2181	28660
Longlin	Maonan_Pingtang	Guangxi_1500BP	Mbuti.SDG	-0.009753	0.001175	-8.299	1893	2171	28596
Longlin	Maonan_Pingtang	China_YR_LBIA	Mbuti.SDG	-0.008569	0.001034	-8.288	1957	2210	29479
Longlin	Maonan_Pingtang	BaBanQinCen	Mbuti.SDG	-0.010399	0.001306	-7.963	1706	1975	25905
Longlin	Maonan_Pingtang	China_Upper_YR_LN	Mbuti.SDG	-0.00822	0.001076	-7.638	1936	2177	29287
Longlin	Maonan_Pingtang	China_WLR_LN	Mbuti.SDG	-0.009445	0.00135	-6.996	1750	2000	26552
Longlin	Maonan_Pingtang	China_YR_MN	Mbuti.SDG	-0.007823	0.001145	-6.834	1971	2201	29447
Longlin	Maonan_Pingtang	China_NEastAsia_Coastal_EN	Mbuti.SDG	-0.007	0.001028	-6.81	1979	2185	29417
Longlin	Maonan_Pingtang	Mongolia_East_N	Mbuti.SDG	-0.007871	0.001201	-6.552	1912	2140	28941
Longlin	Maonan_Pingtang	Russia_MN_Boisman	Mbuti.SDG	-0.006273	0.000977	-6.421	1976	2160	29310
Longlin	Maonan_Pingtang	China_SEastAsia_Coastal_LN	Mbuti.SDG	-0.007677	0.001221	-6.287	1666	1858	24995
Longlin	Maonan_Pingtang	ARpost9K	Mbuti.SDG	-0.006304	0.001059	-5.951	1887	2064	28034
Longlin	Maonan_Pingtang	China_SEastAsia_Coastal_EN	Mbuti.SDG	-0.007983	0.001423	-5.61	1602	1796	24281
Longlin	Maonan_Pingtang	China_SEastAsia_Island_EN	Mbuti.SDG	-0.005771	0.001282	-4.501	1915	2077	28131
Longlin	Maonan_Pingtang	Chokhopani.SG	Mbuti.SDG	-0.005953	0.001398	-4.259	1991	2166	29451
Longlin	Maonan_Pingtang	AR14K	Mbuti.SDG	-0.004944	0.001403	-3.524	1625	1744	24075
Longlin	Maonan_Pingtang	China_AR_EN	Mbuti.SDG	-0.007353	0.002144	-3.43	704	783	10735
Longlin	Maonan_Pingtang	AR13_10K	Mbuti.SDG	-0.003698	0.001271	-2.911	1580	1666	23158
Longlin	Maonan_Pingtang	Baojianshan	Mbuti.SDG	-0.003993	0.001404	-2.845	1867	1976	27408
Longlin	Maonan_Pingtang	Dushan	Mbuti.SDG	-0.003831	0.001564	-2.449	1556	1644	22870
Longlin	Maonan_Pingtang	China_Tianyuan	Mbuti.SDG	0.000657	0.001373	0.479	1948	1929	28271
Longlin	Maonan_Pingtang	Laos_Hoabinhian.SG	Mbuti.SDG	0.001913	0.002232	0.857	703	683	10516

## Sheet: Table S3I
Table S3I.Symmetrical f4-statistics in the form f4 (Baojianshan, Maonan_Pingtang; East Asians, Mbuti) to test their genetic affinity between studied population and East Asians based on the merged 1240K dataset.
W	X	Y	Z	f4	stderr	Zscore	BABA	ABBA	nsnps
Baojianshan	Maonan_Pingtang	Han_Chongqing	Mbuti.SDG	-0.007891	0.000495	-15.942	6851	7661	102656
Baojianshan	Maonan_Pingtang	Han_Guizhou	Mbuti.SDG	-0.007902	0.000497	-15.896	6852	7663	102656
Baojianshan	Maonan_Pingtang	Han_Fujian	Mbuti.SDG	-0.007883	0.000496	-15.89	6854	7663	102656
Baojianshan	Maonan_Pingtang	Tanka_Fujian	Mbuti.SDG	-0.007928	0.000501	-15.826	6849	7663	102656
Baojianshan	Maonan_Pingtang	She_Fujian	Mbuti.SDG	-0.008017	0.000508	-15.778	6849	7672	102656
Baojianshan	Maonan_Pingtang	Xijia_Kaili	Mbuti.SDG	-0.008097	0.000517	-15.674	6851	7682	102656
Baojianshan	Maonan_Pingtang	Chuanqing_Bijie	Mbuti.SDG	-0.007949	0.000508	-15.653	6838	7653	102518
Baojianshan	Maonan_Pingtang	Han_Sichuan	Mbuti.SDG	-0.007783	0.000498	-15.615	6850	7649	102656
Baojianshan	Maonan_Pingtang	Han_Shaanxi	Mbuti.SDG	-0.007565	0.000488	-15.501	6844	7621	102656
Baojianshan	Maonan_Pingtang	Gejia_Kaili	Mbuti.SDG	-0.008135	0.000526	-15.476	6854	7689	102656
Baojianshan	Maonan_Pingtang	Miao_Qianjiang	Mbuti.SDG	-0.007852	0.000514	-15.29	6851	7657	102656
Baojianshan	Maonan_Pingtang	Hui_Sichuan	Mbuti.SDG	-0.007569	0.000496	-15.248	6847	7624	102656
Baojianshan	Maonan_Pingtang	Han_Gansu	Mbuti.SDG	-0.007486	0.000493	-15.198	6841	7609	102656
Baojianshan	Maonan_Pingtang	Miao_Pengshui	Mbuti.SDG	-0.007775	0.000519	-14.986	6853	7651	102656
Baojianshan	Maonan_Pingtang	Dongjia_Kaili	Mbuti.SDG	-0.007765	0.000522	-14.865	6870	7667	102656
Baojianshan	Maonan_Pingtang	Hui_Sanya	Mbuti.SDG	-0.00719	0.0005	-14.394	6865	7603	102656
Baojianshan	Maonan_Pingtang	Hui_Guizhou	Mbuti.SDG	-0.007007	0.00049	-14.297	6861	7581	102656
Baojianshan	Maonan_Pingtang	China_YR_LN	Mbuti.SDG	-0.006595	0.000564	-11.683	6903	7580	102635
Baojianshan	Maonan_Pingtang	China_YR_LBIA	Mbuti.SDG	-0.00674	0.000605	-11.146	6888	7578	102301
Baojianshan	Maonan_Pingtang	China_YR_MN	Mbuti.SDG	-0.006904	0.000653	-10.568	6889	7596	102304
Baojianshan	Maonan_Pingtang	Taiwan_Hanben_IA	Mbuti.SDG	-0.005827	0.000553	-10.544	6989	7587	102617
Baojianshan	Maonan_Pingtang	China_Upper_YR_LN	Mbuti.SDG	-0.006233	0.000631	-9.879	6856	7490	101754
Baojianshan	Maonan_Pingtang	China_WLR_LN	Mbuti.SDG	-0.006676	0.000775	-8.613	5982	6578	89200
Baojianshan	Maonan_Pingtang	GaoHuaHua	Mbuti.SDG	-0.006146	0.000734	-8.378	6475	7062	95655
Baojianshan	Maonan_Pingtang	Russia_MN_Boisman	Mbuti.SDG	-0.005064	0.000609	-8.314	6777	7283	99793
Baojianshan	Maonan_Pingtang	China_NEastAsia_Coastal_EN	Mbuti.SDG	-0.004789	0.000622	-7.697	6882	7365	100899
Baojianshan	Maonan_Pingtang	Chokhopani.SG	Mbuti.SDG	-0.005958	0.000784	-7.599	6922	7533	102413
Baojianshan	Maonan_Pingtang	Guangxi_1500BP	Mbuti.SDG	-0.005396	0.000714	-7.555	6480	6994	95203
Baojianshan	Maonan_Pingtang	Mongolia_East_N	Mbuti.SDG	-0.00506	0.000698	-7.252	6598	7092	97569
Baojianshan	Maonan_Pingtang	BaBanQinCen	Mbuti.SDG	-0.004802	0.000777	-6.178	5508	5895	80564
Baojianshan	Maonan_Pingtang	ARpost9K	Mbuti.SDG	-0.003818	0.000664	-5.751	6030	6366	88036
Baojianshan	Maonan_Pingtang	China_SEastAsia_Island_EN	Mbuti.SDG	-0.004131	0.000797	-5.185	6379	6764	93132
Baojianshan	Maonan_Pingtang	China_AR_EN	Mbuti.SDG	-0.006256	0.001257	-4.977	2347	2568	35306
Baojianshan	Maonan_Pingtang	China_SEastAsia_Coastal_LN	Mbuti.SDG	-0.003519	0.00077	-4.572	5175	5441	75498
Baojianshan	Maonan_Pingtang	AR14K	Mbuti.SDG	-0.003642	0.000896	-4.066	4516	4758	66276
Baojianshan	Maonan_Pingtang	China_SEastAsia_Coastal_EN	Mbuti.SDG	-0.003267	0.000829	-3.94	5199	5446	75767
Baojianshan	Maonan_Pingtang	AR13_10K	Mbuti.SDG	-0.002869	0.000914	-3.139	4299	4478	62446
Baojianshan	Maonan_Pingtang	Dushan	Mbuti.SDG	-0.001509	0.000999	-1.511	4584	4684	66467
Baojianshan	Maonan_Pingtang	China_Tianyuan	Mbuti.SDG	-0.001152	0.000832	-1.384	6248	6354	92112
Baojianshan	Maonan_Pingtang	Longlin	Mbuti.SDG	-0.0006	0.001392	-0.431	1867	1883	27408
Baojianshan	Maonan_Pingtang	Laos_Hoabinhian.SG	Mbuti.SDG	0.001628	0.001192	1.366	2648	2584	39147

## Sheet: Table S3J
Table S3J.Symmetrical f4-statistics in the form f4 (BaBanQinCen, Maonan_Pingtang; East Asians, Mbuti) to test their genetic affinity between studied population and East Asians based on the merged 1240K dataset.
W	X	Y	Z	f4	stderr	Zscore	BABA	ABBA	nsnps
BaBanQinCen	Maonan_Pingtang	Han_Shaanxi	Mbuti.SDG	-0.000897	0.00039	-2.299	6376	6461	94512
BaBanQinCen	Maonan_Pingtang	Hui_Sichuan	Mbuti.SDG	-0.000863	0.000395	-2.184	6381	6462	94512
BaBanQinCen	Maonan_Pingtang	Miao_Qianjiang	Mbuti.SDG	-0.000879	0.000403	-2.181	6397	6480	94512
BaBanQinCen	Maonan_Pingtang	Han_Gansu	Mbuti.SDG	-0.000838	0.000397	-2.11	6372	6451	94512
BaBanQinCen	Maonan_Pingtang	China_YR_LN	Mbuti.SDG	-0.000923	0.000445	-2.075	6388	6475	94499
BaBanQinCen	Maonan_Pingtang	Han_Fujian	Mbuti.SDG	-0.000749	0.000391	-1.915	6408	6479	94512
BaBanQinCen	Maonan_Pingtang	Hui_Guizhou	Mbuti.SDG	-0.000749	0.000396	-1.894	6369	6439	94512
BaBanQinCen	Maonan_Pingtang	Tanka_Fujian	Mbuti.SDG	-0.000742	0.000395	-1.877	6404	6475	94512
BaBanQinCen	Maonan_Pingtang	Xijia_Kaili	Mbuti.SDG	-0.000767	0.000413	-1.857	6417	6489	94512
BaBanQinCen	Maonan_Pingtang	Han_Chongqing	Mbuti.SDG	-0.000728	0.000393	-1.852	6408	6476	94512
BaBanQinCen	Maonan_Pingtang	China_YR_MN	Mbuti.SDG	-0.000994	0.000554	-1.794	6380	6473	94181
BaBanQinCen	Maonan_Pingtang	She_Fujian	Mbuti.SDG	-0.000683	0.000399	-1.714	6415	6480	94512
BaBanQinCen	Maonan_Pingtang	Han_Sichuan	Mbuti.SDG	-0.000652	0.00039	-1.674	6406	6467	94512
BaBanQinCen	Maonan_Pingtang	Han_Guizhou	Mbuti.SDG	-0.000649	0.000395	-1.644	6413	6474	94512
BaBanQinCen	Maonan_Pingtang	Chuanqing_Bijie	Mbuti.SDG	-0.00064	0.000408	-1.568	6411	6471	94397
BaBanQinCen	Maonan_Pingtang	Gejia_Kaili	Mbuti.SDG	-0.00064	0.000411	-1.556	6425	6485	94512
BaBanQinCen	Maonan_Pingtang	Hui_Sanya	Mbuti.SDG	-0.000558	0.000392	-1.421	6393	6445	94512
BaBanQinCen	Maonan_Pingtang	Miao_Pengshui	Mbuti.SDG	-0.000515	0.000417	-1.234	6414	6463	94512
BaBanQinCen	Maonan_Pingtang	Dongjia_Kaili	Mbuti.SDG	-0.000504	0.000417	-1.207	6425	6473	94512
BaBanQinCen	Maonan_Pingtang	China_AR_EN	Mbuti.SDG	-0.001218	0.001012	-1.203	2164	2204	32475
BaBanQinCen	Maonan_Pingtang	China_Upper_YR_LN	Mbuti.SDG	-0.000367	0.000512	-0.718	6338	6372	93665
BaBanQinCen	Maonan_Pingtang	China_YR_LBIA	Mbuti.SDG	-0.000233	0.000487	-0.479	6393	6415	94205
BaBanQinCen	Maonan_Pingtang	Chokhopani.SG	Mbuti.SDG	-0.000191	0.000669	-0.285	6390	6408	94287
BaBanQinCen	Maonan_Pingtang	Laos_Hoabinhian.SG	Mbuti.SDG	-2.4e-05	0.000936	-0.025	2311	2312	35774
BaBanQinCen	Maonan_Pingtang	China_WLR_LN	Mbuti.SDG	0.000194	0.000602	0.322	5604	5588	82257
BaBanQinCen	Maonan_Pingtang	Longlin	Mbuti.SDG	0.000578	0.001063	0.544	1706	1691	25905
BaBanQinCen	Maonan_Pingtang	Russia_MN_Boisman	Mbuti.SDG	0.000555	0.000478	1.162	6249	6198	91969
BaBanQinCen	Maonan_Pingtang	Mongolia_East_N	Mbuti.SDG	0.000786	0.000568	1.384	6112	6041	90002
BaBanQinCen	Maonan_Pingtang	China_Tianyuan	Mbuti.SDG	0.000926	0.000647	1.431	5626	5547	84996
BaBanQinCen	Maonan_Pingtang	AR13_10K	Mbuti.SDG	0.001104	0.000681	1.621	3959	3895	58253
BaBanQinCen	Maonan_Pingtang	GaoHuaHua	Mbuti.SDG	0.001128	0.000573	1.97	6066	5967	88315
BaBanQinCen	Maonan_Pingtang	ARpost9K	Mbuti.SDG	0.001242	0.000543	2.288	5562	5461	81312
BaBanQinCen	Maonan_Pingtang	China_NEastAsia_Coastal_EN	Mbuti.SDG	0.001359	0.000505	2.691	6381	6255	92833
BaBanQinCen	Maonan_Pingtang	China_SEastAsia_Island_EN	Mbuti.SDG	0.001678	0.000606	2.769	5917	5773	85903
BaBanQinCen	Maonan_Pingtang	Taiwan_Hanben_IA	Mbuti.SDG	0.001187	0.00042	2.826	6515	6403	94446
BaBanQinCen	Maonan_Pingtang	Dushan	Mbuti.SDG	0.002135	0.000747	2.86	4225	4092	62126
BaBanQinCen	Maonan_Pingtang	China_SEastAsia_Coastal_EN	Mbuti.SDG	0.002264	0.000662	3.42	4835	4676	70339
BaBanQinCen	Maonan_Pingtang	China_SEastAsia_Coastal_LN	Mbuti.SDG	0.002179	0.000622	3.501	4851	4697	70342
BaBanQinCen	Maonan_Pingtang	AR14K	Mbuti.SDG	0.002637	0.000716	3.683	4222	4060	61611
BaBanQinCen	Maonan_Pingtang	Baojianshan	Mbuti.SDG	0.002737	0.000673	4.068	5508	5287	80564
BaBanQinCen	Maonan_Pingtang	Guangxi_1500BP	Mbuti.SDG	0.002317	0.000561	4.128	6112	5908	87984

[truncated: 3 more sheets: Table S3K, Table S3L, Table S3M]
