# Supplementary material for: Fine-Scale Population Admixture Landscape of Tai–Kadai-Speaking Maonan in Southwest China Inferred From Genome-Wide SNP Data
Source: Front Genet. 2022 Feb 17;13:815285. doi: 10.3389/fgene.2022.815285 (PMC8891617; doi:10.3389/fgene.2022.815285)
Supplement: Supplementary file 7 [file Table4.XLSX]

## Sheet: Table S4
Table S4. qpAdm-based ancestral admixture proportion in Maonan_Pingtang via two-way admixture models.
Studied populations	Source1	Source2	Source1	Source2	std.errors	p-values
Maonan_Pingtang	Russia_MN_Boisman	BaBanQinCen	0.131	0.869	0.074	0.118746
Maonan_Pingtang	China_YR_LN	BaBanQinCen	0.222	0.778	0.121	0.118283
Maonan_Pingtang	AR14K	Taiwan_Hanben_IA	0.176	0.824	0.067	0.0551407
Maonan_Pingtang	ARpost9K	BaBanQinCen	0.144	0.856	0.08	0.123247
Maonan_Pingtang	AR14K	BaBanQinCen	0.235	0.765	0.086	0.410233
Maonan_Pingtang	China_AR_EN	BaBanQinCen	0.166	0.834	0.115	0.123049
Maonan_Pingtang	Mongolia_East_N	BaBanQinCen	0.176	0.824	0.072	0.233064
Maonan_Pingtang	China_YR_LBIA	BaBanQinCen	0.298	0.702	0.12	0.221189
Maonan_Pingtang	China_YR_MN	BaBanQinCen	0.218	0.782	0.138	0.114064
Maonan_Pingtang	China_WLR_LN	BaBanQinCen	0.242	0.758	0.2	0.0957397
Outgroup:Mbuti,Ust_Ishim,Kostenki14,Papuan,Australian,Mixe,MA1,Jehai，Tianyuan
