# Supplementary material for: Fine-Scale Population Admixture Landscape of Tai–Kadai-Speaking Maonan in Southwest China Inferred From Genome-Wide SNP Data
Source: Front Genet. 2022 Feb 17;13:815285. doi: 10.3389/fgene.2022.815285 (PMC8891617; doi:10.3389/fgene.2022.815285)
Supplement: Supplementary file 8 [file Table1.XLSX]

## Sheet: Table S1
																											Table S1. The p values of airwise qpWave results showed the genetic homogeneity between Maonan and Tai-Kadai and Hmong-Mien people.
IND	Longlin	GaoHuaHua	BaBanQinCen	Dushan	Baojianshan	IuMien	She_HGDP	Dao	HmongDaw	Miao_Pengshui	Miao_Hele	Hmong	HmongNjua	Miao_Qianjiang	Dongjia_Kaili	PaThen	Gejia_Kaili	Xijia_Kaili	Miao_Jiancao	Miao_Baila	Miao_HGDP	Han_Shanghai	Hui_Sanya	Han_Chongqing	Hui_Guizhou	Han_Jiangsu	Han_Guizhou	Hui_Sichuan	Han_Gansu	Chuanqing_Bijie	Han_Fujian	Han_Sichuan	Han_Shaanxi	Han_Zhejiang	She_Fujian	Han_Hubei	Tanka_Fujian	Maonan_Huanjiang	Dong_Hunan	Gelao_Longlin	Shui_Guizhou	Maonan_Pingtang	Dai_HGDP	Mulam_Luocheng
Longlin		0.0337711	0.273298	0.868799	0.12649	0.00134397	0.00032259	0.0017251	0.00705695	0.000888204	0.00490761	0.00224631	0.00783144	0.00018533	0.00273883	0.00594285	0.000740768	0.00252331	0.0013601	0.0035095	0.000147434	0.00013321	0.0108415	0.000280742	0.00145085	2.99e-05	0.000107704	0.000366764	0.000136074	0.00113286	0.000167724	0.000197227	7.4e-05	0.0021245	0.000129558	5.2e-06	0.000333515	0.00539758	0.000855671	0.00150281	0.00204179	0.00312375	0.00992835	0.00110338
GaoHuaHua	0.0337711		0.0946566	0.0108345	0.00468305	0.0113121	0.00639892	0.0048992	0.0113963	0.00880351	0.0105124	0.0010658	0.0426991	0.00327021	0.0105859	0.089697	0.000990234	0.0489725	0.00885917	0.00280271	0.0044657	0.00435947	0.00921857	0.00653226	0.00291255	0.00418879	0.0205394	0.0147867	0.00560392	0.00457879	0.00676704	0.00772428	0.00154846	0.00340945	0.00176584	0.000262986	0.00614082	0.00827624	0.0209208	0.00203431	0.00792705	0.0330728	0.00850299	0.0166036
BaBanQinCen	0.273298	0.0946566		0.0608261	0.166597	0.132598	0.00287646	0.0174808	0.142803	0.000597765	0.0563936	0.111392	0.133293	0.00122455	0.0532249	0.019594	0.0330072	0.0635525	0.0392525	0.0963774	0.000141492	1.87e-07	0.201289	0.00035415	0.000117906	1.05e-05	0.000896031	0.000139683	1.15e-05	0.000237541	0.000378984	0.000131496	3.33e-06	0.000165612	0.000170589	7.77e-06	0.000121772	0.209917	0.0106866	0.0254705	0.0218254	0.076971	0.290419	0.0182031
Dushan	0.868799	0.0108345	0.0608261		0.803013	3.86e-06	1.73e-08	3.28e-07	2.36e-06	1.08e-09	1.76e-06	1.3e-06	8.41e-06	4.35e-10	1.07e-06	4.55e-07	7.31e-08	1.57e-06	4.34e-07	1.61e-07	1.91e-09	1.06e-08	3.1e-05	5.84e-10	8.68e-08	9.02e-10	1.72e-09	9.8e-09	6.09e-10	1.8e-09	6.51e-10	6.24e-10	6.43e-11	1.26e-09	4.49e-10	4.92e-11	5.44e-10	1.3e-06	6.28e-08	3.79e-07	2.02e-07	5.51e-07	8.55e-06	3.38e-08
Baojianshan	0.12649	0.00468305	0.166597	0.803013		7.69e-05	9.3e-07	3.25e-06	1.46e-05	3.4e-07	1.56e-05	3.9e-05	8.01e-05	1.59e-07	3.25e-05	2.56e-05	4.47e-06	3.53e-05	1.22e-05	1.7e-05	2.39e-07	7.67e-09	0.000631408	6.77e-08	9.17e-07	6.65e-08	2.19e-07	6.04e-07	5.16e-08	1.02e-07	1.15e-07	6.39e-08	6.7e-09	2.5e-07	3.46e-08	3.27e-09	2.4e-08	0.000115593	5.47e-06	2.84e-05	5.72e-06	3.58e-05	0.000248218	8.49e-06
IuMien	0.00134397	0.0113121	0.132598	3.86e-06	7.69e-05		0.00176004	0.696765	0.425666	2.08e-05	0.220437	0.310184	0.873065	0.000150727	0.878156	0.297167	0.642079	0.965014	0.413633	0.183073	9.92e-06	1.78e-07	0.00284958	9.25e-09	3.41e-17	5.61e-08	2.14e-06	3.29e-12	2.49e-16	0.000126214	6.14e-08	1.98e-09	4.61e-20	2.05e-05	1.65e-07	1.22e-07	2.95e-09	0.896604	0.00611331	0.340575	0.25173	0.676995	0.234381	0.462851
She_HGDP	0.00032259	0.00639892	0.00287646	1.73e-08	9.3e-07	0.00176004		0.0352002	0.000856746	0.158683	0.0121328	0.000398885	0.0205749	0.921289	0.0168655	0.0687543	0.00913846	0.00491097	0.155147	0.0775329	0.955137	0.00744831	7.71e-09	0.644876	8.65e-11	0.0860545	0.415354	0.00256921	2.04e-05	0.242496	0.808363	0.285069	2.36e-05	0.495893	0.598002	0.134205	0.270573	0.00035408	0.567364	0.000259533	0.0107814	0.0018271	3.45e-08	0.0776223
Dao	0.0017251	0.0048992	0.0174808	3.28e-07	3.25e-06	0.696765	0.0352002		0.418245	0.0013806	0.868464	0.780666	0.871181	0.0404034	0.94562	0.215594	0.964238	0.533818	0.91458	0.741173	0.0140899	3.32e-06	0.000409591	7.75e-05	7.9e-13	1.48e-05	0.00233592	3.82e-08	4.53e-11	0.0224159	0.000254856	5.3e-06	3.75e-14	0.003006	0.000487019	0.000269238	1.16e-05	0.247563	0.120456	0.134234	0.685503	0.402577	0.0169917	0.734439
HmongDaw	0.00705695	0.0113963	0.142803	2.36e-06	1.46e-05	0.425666	0.000856746	0.418245		0.000154084	0.575199	0.487618	0.791113	0.000807775	0.722131	0.0500656	0.229769	0.392209	0.028755	0.0488536	5.61e-05	5.3e-06	0.00196856	8.97e-06	1.06e-13	5.46e-07	0.000243819	9.59e-09	2.71e-12	4.03e-05	2.02e-05	1.17e-06	8.51e-13	8.92e-05	1.79e-05	1.05e-06	2.21e-06	0.300051	0.0051225	0.0120492	0.214908	0.312396	0.171442	0.168888
Miao_Pengshui	0.000888204	0.00880351	0.000597765	1.08e-09	3.4e-07	2.08e-05	0.158683	0.0013806	0.000154084		0.00210899	6.49e-06	0.00584786	0.254334	0.0054156	0.0841702	0.00108505	0.000790967	0.0159636	0.0204555	0.627841	0.0201135	5.31e-12	0.540766	8.43e-10	0.400229	0.359301	0.0174592	0.00483303	0.74005	0.38649	0.652573	0.00108387	0.872453	0.319621	0.0180719	0.963317	1.11e-06	0.0127869	2.67e-05	0.000746138	4.09e-05	3.91e-09	0.0374123
Miao_Hele	0.00490761	0.0105124	0.0563936	1.76e-06	1.56e-05	0.220437	0.0121328	0.868464	0.575199	0.00210899		0.619676	0.917649	0.0108382	0.833106	0.167339	0.208813	0.231936	0.432795	0.531978	0.0015868	1.7e-05	0.0222064	0.000254305	5.62e-12	5.9e-06	0.0054257	4.62e-07	4.07e-10	0.0019673	0.000557551	7.22e-05	1.89e-12	0.00384287	0.000610747	2.55e-05	3.64e-05	0.236823	0.126098	0.0239519	0.56308	0.292124	0.0742628	0.417534
Hmong	0.00224631	0.0010658	0.111392	1.3e-06	3.9e-05	0.310184	0.000398885	0.780666	0.487618	6.49e-06	0.619676		0.747529	0.000549345	0.501678	0.0121287	0.27777	0.0955369	0.0608738	0.281397	1.01e-05	1.8e-07	0.0144848	1.19e-07	7.6e-15	7.1e-09	1.25e-05	7.31e-11	7.75e-14	8.59e-06	4.86e-07	4.52e-08	4.73e-16	6.95e-05	1.26e-06	1.58e-06	6.95e-09	0.240163	0.00159927	0.0354881	0.139119	0.0423636	0.229308	0.0829509
HmongNjua	0.00783144	0.0426991	0.133293	8.41e-06	8.01e-05	0.873065	0.0205749	0.871181	0.791113	0.00584786	0.917649	0.747529		0.0307406	0.935035	0.696412	0.341664	0.946507	0.825331	0.794811	0.00593699	2e-05	0.314174	0.00152194	2.75e-07	6.8e-05	0.0308718	3.84e-05	2.17e-07	0.00447287	0.0038668	0.00106123	1.3e-08	0.00129943	0.00135622	7.86e-06	0.000247374	0.89891	0.241313	0.37893	0.785802	0.800161	0.771955	0.779414
Miao_Qianjiang	0.00018533	0.00327021	0.00122455	4.35e-10	1.59e-07	0.000150727	0.921289	0.0404034	0.000807775	0.254334	0.0108382	0.000549345	0.0307406		0.0359509	0.0620586	0.0482149	0.0053802	0.111756	0.120139	0.68972	0.00132517	5.01e-13	0.555734	1.96e-19	0.0107532	0.525541	3.38e-07	1.45e-11	0.301689	0.794236	0.0363188	1.81e-12	0.414844	0.681172	0.0197329	0.109523	8.13e-05	0.115553	2.32e-05	0.00808236	0.000164874	8.88e-09	0.140506
Dongjia_Kaili	0.00273883	0.0105859	0.0532249	1.07e-06	3.25e-05	0.878156	0.0168655	0.94562	0.722131	0.0054156	0.833106	0.501678	0.935035	0.0359509		0.4381	0.877492	0.902237	0.527544	0.394713	0.00178694	2.46e-06	0.00375141	0.000460954	4.52e-13	2.55e-05	0.00642664	2.66e-07	9.8e-10	0.0116872	0.00150215	0.000105551	1.03e-11	0.00200575	0.000648445	4.6e-05	0.000144161	0.636261	0.124678	0.0912265	0.656284	0.989457	0.289586	0.81068
PaThen	0.00594285	0.089697	0.019594	4.55e-07	2.56e-05	0.297167	0.0687543	0.215594	0.0500656	0.0841702	0.167339	0.0121287	0.696412	0.0620586	0.4381		0.105859	0.580819	0.488027	0.494593	0.0558921	0.000157665	0.0144543	0.0071795	1.08e-05	0.0020687	0.107724	0.0112803	5.37e-05	0.0321806	0.0154294	0.00840148	1.24e-06	0.016476	0.00222823	3.45e-05	0.00312619	0.413447	0.51117	0.228046	0.6489	0.434482	0.119843	0.902386
Gejia_Kaili	0.000740768	0.000990234	0.0330072	7.31e-08	4.47e-06	0.642079	0.00913846	0.964238	0.229769	0.00108505	0.208813	0.27777	0.341664	0.0482149	0.877492	0.105859		0.485953	0.251027	0.198935	0.00233291	4.44e-06	3.17e-05	0.000158196	3.67e-14	6.68e-06	0.00105169	6.22e-09	6.52e-11	0.0158226	0.000286396	1.46e-05	1.44e-12	0.00208936	0.000380626	0.00069397	2.71e-05	0.176958	0.0183171	0.0762162	0.231894	0.325071	0.0497337	0.565868
Xijia_Kaili	0.00252331	0.0489725	0.0635525	1.57e-06	3.53e-05	0.965014	0.00491097	0.533818	0.392209	0.000790967	0.231936	0.0955369	0.946507	0.0053802	0.902237	0.580819	0.485953		0.570884	0.199593	0.000359434	1.64e-06	0.000324054	7.76e-06	1.16e-13	2.77e-06	0.00158009	4.13e-08	9.12e-11	0.000841732	6.14e-05	9.01e-06	1e-14	0.000165029	1.45e-05	5.37e-06	1.1e-06	0.48975	0.0594869	0.130046	0.211804	0.935077	0.209068	0.696008
Miao_Jiancao	0.0013601	0.00885917	0.0392525	4.34e-07	1.22e-05	0.413633	0.155147	0.91458	0.028755	0.0159636	0.432795	0.0608738	0.825331	0.111756	0.527544	0.488027	0.251027	0.570884		0.662897	0.0227342	8.09e-05	0.00209734	0.00354292	7.1e-10	0.000321514	0.11447	3.99e-05	1.11e-08	0.0284182	0.0126186	0.00391877	6.35e-10	0.0123135	0.00509881	0.000139266	0.000104085	0.350982	0.501689	0.231405	0.564511	0.22331	0.0262514	0.894887
Miao_Baila	0.0035095	0.00280271	0.0963774	1.61e-07	1.7e-05	0.183073	0.0775329	0.741173	0.0488536	0.0204555	0.531978	0.281397	0.794811	0.120139	0.394713	0.494593	0.198935	0.199593	0.662897		0.0140272	4.07e-05	0.0340526	0.00527955	3.72e-07	0.000171607	0.0625461	0.000420293	8.66e-07	0.021338	0.00990368	0.00514239	5.05e-08	0.0212408	0.0109114	0.000105177	0.000719797	0.393882	0.287285	0.278434	0.675139	0.0967711	0.138999	0.71995
Miao_HGDP	0.000147434	0.0044657	0.000141492	1.91e-09	2.39e-07	9.92e-06	0.955137	0.0140899	5.61e-05	0.627841	0.0015868	1.01e-05	0.00593699	0.68972	0.00178694	0.0558921	0.00233291	0.000359434	0.0227342	0.0140272		0.0131916	4.84e-10	0.855395	1.07e-08	0.250905	0.423652	0.0198997	0.000434683	0.409949	0.811516	0.666919	0.00178803	0.894838	0.888762	0.0899298	0.650294	1.09e-05	0.120171	0.000427083	0.00612859	2.34e-05	3.05e-10	0.0422544
Han_Shanghai	0.00013321	0.00435947	1.87e-07	1.06e-08	7.67e-09	1.78e-07	0.00744831	3.32e-06	5.3e-06	0.0201135	1.7e-05	1.8e-07	2e-05	0.00132517	2.46e-06	0.000157665	4.44e-06	1.64e-06	8.09e-05	4.07e-05	0.0131916		9.12e-10	0.00500332	0.000818481	0.240922	0.00488299	0.0240063	0.0676024	0.00674044	0.00290539	0.0219149	0.200873	0.0782003	0.00613908	0.0223498	0.01139	1.05e-08	5.11e-05	3.35e-07	1.86e-06	6.04e-07	1.97e-10	1.87e-05
Hui_Sanya	0.0108415	0.00921857	0.201289	3.1e-05	0.000631408	0.00284958	7.71e-09	0.000409591	0.00196856	5.31e-12	0.0222064	0.0144848	0.314174	5.01e-13	0.00375141	0.0144543	3.17e-05	0.000324054	0.00209734	0.0340526	4.84e-10	9.12e-10		2.48e-29	5.12e-17	1.22e-14	3.21e-20	1.96e-16	2.2e-22	6.31e-12	5.55e-29	1.39e-24	6.63e-36	7.46e-09	1.82e-20	2.78e-14	9.31e-26	0.0020929	9.54e-11	0.00721947	3.79e-06	6.68e-09	0.00528718	4.34e-06
Han_Chongqing	0.000280742	0.00653226	0.00035415	5.84e-10	6.77e-08	9.25e-09	0.644876	7.75e-05	8.97e-06	0.540766	0.000254305	1.19e-07	0.00152194	0.555734	0.000460954	0.0071795	0.000158196	7.76e-06	0.00354292	0.00527955	0.855395	0.00500332	2.48e-29		3.55e-27	0.0482938	0.174472	1.02e-11	2.19e-15	0.21958	0.843065	0.0746213	8e-39	0.778437	0.82411	0.0157502	0.340284	3.34e-11	1.44e-05	9.53e-09	3.49e-08	1.08e-12	4.22e-16	0.00011453
Hui_Guizhou	0.00145085	0.00291255	0.000117906	8.68e-08	9.17e-07	3.41e-17	8.65e-11	7.9e-13	1.06e-13	8.43e-10	5.62e-12	7.6e-15	2.75e-07	1.96e-19	4.52e-13	1.08e-05	3.67e-14	1.16e-13	7.1e-10	3.72e-07	1.07e-08	0.000818481	5.12e-17	3.55e-27		2.58e-07	1.52e-17	1.74e-05	1.4e-06	1.27e-11	7.55e-27	8.57e-17	1.17e-13	1.17e-06	1.48e-20	1.86e-11	2.24e-21	4.85e-18	9.21e-19	3.09e-09	3.11e-18	3.58e-24	6.48e-17	3.77e-14
Han_Jiangsu	2.99e-05	0.00418879	1.05e-05	9.02e-10	6.65e-08	5.61e-08	0.0860545	1.48e-05	5.46e-07	0.400229	5.9e-06	7.1e-09	6.8e-05	0.0107532	2.55e-05	0.0020687	6.68e-06	2.77e-06	0.000321514	0.000171607	0.250905	0.240922	1.22e-14	0.0482938	2.58e-07		0.01319	0.0163135	0.0522586	0.307276	0.028862	0.269828	0.199601	0.747235	0.0449185	0.258349	0.233851	5.23e-10	3.13e-05	2.39e-06	6.18e-07	2.46e-08	2.83e-12	2.78e-05
Han_Guizhou	0.000107704	0.0205394	0.000896031	1.72e-09	2.19e-07	2.14e-06	0.415354	0.00233592	0.000243819	0.359301	0.0054257	1.25e-05	0.0308718	0.525541	0.00642664	0.107724	0.00105169	0.00158009	0.11447	0.0625461	0.423652	0.00488299	3.21e-20	0.174472	1.52e-17	0.01319		7.66e-06	1.2e-09	0.162413	0.420222	0.215988	2.32e-17	0.255522	0.105634	0.00110231	0.0160865	5.67e-08	0.0211704	1.42e-06	8.4e-05	1.33e-07	1.6e-11	0.0118916
Hui_Sichuan	0.000366764	0.0147867	0.000139683	9.8e-09	6.04e-07	3.29e-12	0.00256921	3.82e-08	9.59e-09	0.0174592	4.62e-07	7.31e-11	3.84e-05	3.38e-07	2.66e-07	0.0112803	6.22e-09	4.13e-08	3.99e-05	0.000420293	0.0198997	0.0240063	1.96e-16	1.02e-11	1.74e-05	0.0163135	7.66e-06		0.150568	0.000228594	9.08e-11	0.000335945	0.000496385	0.0822103	2.28e-07	1.24e-05	8.66e-07	3.19e-12	6.55e-09	6.25e-08	1.33e-10	2.45e-15	4.22e-15	1.49e-07
Han_Gansu	0.000136074	0.00560392	1.15e-05	6.09e-10	5.16e-08	2.49e-16	2.04e-05	4.53e-11	2.71e-12	0.00483303	4.07e-10	7.75e-14	2.17e-07	1.45e-11	9.8e-10	5.37e-05	6.52e-11	9.12e-11	1.11e-08	8.66e-07	0.000434683	0.0676024	2.2e-22	2.19e-15	1.4e-06	0.0522586	1.2e-09	0.150568		3.22e-05	1.5e-14	9.98e-07	0.0260278	0.0526212	3.9e-10	2.53e-05	2.26e-07	1.74e-16	4.02e-15	1.34e-10	9.68e-15	1.09e-18	1.11e-18	7.15e-11
Chuanqing_Bijie	0.00113286	0.00457879	0.000237541	1.8e-09	1.02e-07	0.000126214	0.242496	0.0224159	4.03e-05	0.74005	0.0019673	8.59e-06	0.00447287	0.301689	0.0116872	0.0321806	0.0158226	0.000841732	0.0284182	0.021338	0.409949	0.00674044	6.31e-12	0.21958	1.27e-11	0.307276	0.162413	0.000228594	3.22e-05		0.196084	0.292595	3.02e-06	0.606434	0.221129	0.0850978	0.152282	7.39e-07	0.00306555	0.00058515	0.000242479	5.38e-06	2.48e-08	0.0342725
Han_Fujian	0.000167724	0.00676704	0.000378984	6.51e-10	1.15e-07	6.14e-08	0.808363	0.000254856	2.02e-05	0.38649	0.000557551	4.86e-07	0.0038668	0.794236	0.00150215	0.0154294	0.000286396	6.14e-05	0.0126186	0.00990368	0.811516	0.00290539	5.55e-29	0.843065	7.55e-27	0.028862	0.420222	9.08e-11	1.5e-14	0.196084		0.029087	7.56e-37	0.593746	0.476238	0.0125559	0.0620153	7.25e-10	0.000390884	1.14e-07	4.59e-08	9.52e-11	5.31e-16	0.000661006
Han_Sichuan	0.000197227	0.00772428	0.000131496	6.24e-10	6.39e-08	1.98e-09	0.285069	5.3e-06	1.17e-06	0.652573	7.22e-05	4.52e-08	0.00106123	0.0363188	0.000105551	0.00840148	1.46e-05	9.01e-06	0.00391877	0.00514239	0.666919	0.0219149	1.39e-24	0.0746213	8.57e-17	0.269828	0.215988	0.000335945	9.98e-07	0.292595	0.029087		4.25e-11	0.785779	0.127244	0.00823302	0.102454	9.34e-12	1.37e-06	1.64e-07	3.19e-09	3.9e-14	1.52e-15	4.16e-05
Han_Shaanxi	7.4e-05	0.00154846	3.33e-06	6.43e-11	6.7e-09	4.61e-20	2.36e-05	3.75e-14	8.51e-13	0.00108387	1.89e-12	4.73e-16	1.3e-08	1.81e-12	1.03e-11	1.24e-06	1.44e-12	1e-14	6.35e-10	5.05e-08	0.00178803	0.200873	6.63e-36	8e-39	1.17e-13	0.199601	2.32e-17	0.000496385	0.0260278	3.02e-06	7.56e-37	4.25e-11		0.271221	6.77e-11	0.000113463	2.66e-09	4.44e-22	5.99e-26	6.57e-14	9.18e-22	1.63e-27	1.69e-24	1.1e-14
Han_Zhejiang	0.0021245	0.00340945	0.000165612	1.26e-09	2.5e-07	2.05e-05	0.495893	0.003006	8.92e-05	0.872453	0.00384287	6.95e-05	0.00129943	0.414844	0.00200575	0.016476	0.00208936	0.000165029	0.0123135	0.0212408	0.894838	0.0782003	7.46e-09	0.778437	1.17e-06	0.747235	0.255522	0.0822103	0.0526212	0.606434	0.593746	0.785779	0.271221		0.892725	0.382993	0.973589	5.08e-06	0.0266418	9.45e-05	0.00165265	8.24e-05	2.76e-08	0.00949454
She_Fujian	0.000129558	0.00176584	0.000170589	4.49e-10	3.46e-08	1.65e-07	0.598002	0.000487019	1.79e-05	0.319621	0.000610747	1.26e-06	0.00135622	0.681172	0.000648445	0.00222823	0.000380626	1.45e-05	0.00509881	0.0109114	0.888762	0.00613908	1.82e-20	0.82411	1.48e-20	0.0449185	0.105634	2.28e-07	3.9e-10	0.221129	0.476238	0.127244	6.77e-11	0.892725		0.0960289	0.47502	4.61e-09	0.000561736	4.21e-08	1.21e-05	9.91e-10	1.38e-15	0.00035643
Han_Hubei	5.2e-06	0.000262986	7.77e-06	4.92e-11	3.27e-09	1.22e-07	0.134205	0.000269238	1.05e-06	0.0180719	2.55e-05	1.58e-06	7.86e-06	0.0197329	4.6e-05	3.45e-05	0.00069397	5.37e-06	0.000139266	0.000105177	0.0899298	0.0223498	2.78e-14	0.0157502	1.86e-11	0.258349	0.00110231	1.24e-05	2.53e-05	0.0850978	0.0125559	0.00823302	0.000113463	0.382993	0.0960289		0.024094	5.43e-10	3.08e-05	1.3e-07	9.6e-08	3.17e-08	1.66e-14	1.53e-05
Tanka_Fujian	0.000333515	0.00614082	0.000121772	5.44e-10	2.4e-08	2.95e-09	0.270573	1.16e-05	2.21e-06	0.963317	3.64e-05	6.95e-09	0.000247374	0.109523	0.000144161	0.00312619	2.71e-05	1.1e-06	0.000104085	0.000719797	0.650294	0.01139	9.31e-26	0.340284	2.24e-21	0.233851	0.0160865	8.66e-07	2.26e-07	0.152282	0.0620153	0.102454	2.66e-09	0.973589	0.47502	0.024094		6.64e-11	8.16e-06	5.52e-09	1.6e-07	3.97e-10	1.33e-15	9.34e-06
Maonan_Huanjiang	0.00539758	0.00827624	0.209917	1.3e-06	0.000115593	0.896604	0.00035408	0.247563	0.300051	1.11e-06	0.236823	0.240163	0.89891	8.13e-05	0.636261	0.413447	0.176958	0.48975	0.350982	0.393882	1.09e-05	1.05e-08	0.0020929	3.34e-11	4.85e-18	5.23e-10	5.67e-08	3.19e-12	1.74e-16	7.39e-07	7.25e-10	9.34e-12	4.44e-22	5.08e-06	4.61e-09	5.43e-10	6.64e-11		0.00467798	0.0251539	0.409467	0.132762	0.180112	0.190044
Dong_Hunan	0.000855671	0.0209208	0.0106866	6.28e-08	5.47e-06	0.00611331	0.567364	0.120456	0.0051225	0.0127869	0.126098	0.00159927	0.241313	0.115553	0.124678	0.51117	0.0183171	0.0594869	0.501689	0.287285	0.120171	5.11e-05	9.54e-11	1.44e-05	9.21e-19	3.13e-05	0.0211704	6.55e-09	4.02e-15	0.00306555	0.000390884	1.37e-06	5.99e-26	0.0266418	0.000561736	3.08e-05	8.16e-06	0.00467798		0.000377243	0.133778	0.00768111	1.37e-07	0.524889
Gelao_Longlin	0.00150281	0.00203431	0.0254705	3.79e-07	2.84e-05	0.340575	0.000259533	0.134234	0.0120492	2.67e-05	0.0239519	0.0354881	0.37893	2.32e-05	0.0912265	0.228046	0.0762162	0.130046	0.231405	0.278434	0.000427083	3.35e-07	0.00721947	9.53e-09	3.09e-09	2.39e-06	1.42e-06	6.25e-08	1.34e-10	0.00058515	1.14e-07	1.64e-07	6.57e-14	9.45e-05	4.21e-08	1.3e-07	5.52e-09	0.0251539	0.000377243		0.0107887	0.0010677	0.0376224	0.107517
Shui_Guizhou	0.00204179	0.00792705	0.0218254	2.02e-07	5.72e-06	0.25173	0.0107814	0.685503	0.214908	0.000746138	0.56308	0.139119	0.785802	0.00808236	0.656284	0.6489	0.231894	0.211804	0.564511	0.675139	0.00612859	1.86e-06	3.79e-06	3.49e-08	3.11e-18	6.18e-07	8.4e-05	1.33e-10	9.68e-15	0.000242479	4.59e-08	3.19e-09	9.18e-22	0.00165265	1.21e-05	9.6e-08	1.6e-07	0.409467	0.133778	0.0107887		0.0547508	0.000887645	0.846778
Maonan_Pingtang	0.00312375	0.0330728	0.076971	5.51e-07	3.58e-05	0.676995	0.0018271	0.402577	0.312396	4.09e-05	0.292124	0.0423636	0.800161	0.000164874	0.989457	0.434482	0.325071	0.935077	0.22331	0.0967711	2.34e-05	6.04e-07	6.68e-09	1.08e-12	3.58e-24	2.46e-08	1.33e-07	2.45e-15	1.09e-18	5.38e-06	9.52e-11	3.9e-14	1.63e-27	8.24e-05	9.91e-10	3.17e-08	3.97e-10	0.132762	0.00768111	0.0010677	0.0547508		0.00266257	0.3735
Dai_HGDP	0.00992835	0.00850299	0.290419	8.55e-06	0.000248218	0.234381	3.45e-08	0.0169917	0.171442	3.91e-09	0.0742628	0.229308	0.771955	8.88e-09	0.289586	0.119843	0.0497337	0.209068	0.0262514	0.138999	3.05e-10	1.97e-10	0.00528718	4.22e-16	6.48e-17	2.83e-12	1.6e-11	4.22e-15	1.11e-18	2.48e-08	5.31e-16	1.52e-15	1.69e-24	2.76e-08	1.38e-15	1.66e-14	1.33e-15	0.180112	1.37e-07	0.0376224	0.000887645	0.00266257		0.00135176
Mulam_Luocheng	0.00110338	0.0166036	0.0182031	3.38e-08	8.49e-06	0.462851	0.0776223	0.734439	0.168888	0.0374123	0.417534	0.0829509	0.779414	0.140506	0.81068	0.902386	0.565868	0.696008	0.894887	0.71995	0.0422544	1.87e-05	4.34e-06	0.00011453	3.77e-14	2.78e-05	0.0118916	1.49e-07	7.15e-11	0.0342725	0.000661006	4.16e-05	1.1e-14	0.00949454	0.00035643	1.53e-05	9.34e-06	0.190044	0.524889	0.107517	0.846778	0.3735	0.00135176
