# Supplementary material for: Fine-Scale Population Admixture Landscape of Tai–Kadai-Speaking Maonan in Southwest China Inferred From Genome-Wide SNP Data
Source: Front Genet. 2022 Feb 17;13:815285. doi: 10.3389/fgene.2022.815285 (PMC8891617; doi:10.3389/fgene.2022.815285)
Supplement: Supplementary file 9 [file Table5.XLSX]

## Sheet: Table S5
Table S5. ALDER results focused on Maonan population estimated based on the merged 1240K dataset.
Studied pop	Source1	Source2	P	Z	Generation
Maonan_Pingtang	Mongola	Mongolian_Xinjiang	0.00029	3.62	171.36 +/- 25.20
Maonan_Pingtang	Mongola	Gejia_Kaili	0.015	2.44	52.51 +/- 17.85
Maonan_Pingtang	Mongola	Lahu_Lancang	0.01	2.56	85.01 +/- 33.17
Maonan_Pingtang	Mongola	Miao_Baila	0.0002	3.72	42.70 +/- 11.48
Maonan_Pingtang	Mongola	Miao_Jiancao	0.0039	2.88	23.89 +/- 8.29
Maonan_Pingtang	Mongola	Kalash	0.034	2.11	307.06 +/- 145.19
Maonan_Pingtang	Mongola	Brahui	0.0082	2.64	146.29 +/- 55.35
Maonan_Pingtang	Mongola	Pathan	0.048	1.98	201.35 +/- 54.13
Maonan_Pingtang	Xibo	Yi	2.8e-06	4.68	247.99 +/- 40.79
Maonan_Pingtang	Xibo	Tu	0.019	2.35	81.41 +/- 34.66
Maonan_Pingtang	Kazakh_Nileke	Yi	0.032	2.15	267.11 +/- 103.76
Maonan_Pingtang	Kazakh_Nileke	Miao_Qianjiang	0.044	2.01	201.34 +/- 100.17
Maonan_Pingtang	Kazakh_Nileke	Miao_Jiancao	0.031	2.16	41.63 +/- 19.26
Maonan_Pingtang	Kazakh_Nileke	Kalash	0.037	2.09	230.82 +/- 100.45
Maonan_Pingtang	Kazakh_Nileke	Han_Gansu	0.04	2.05	9.97 +/- 4.85
Maonan_Pingtang	China_Lahu	Xijia_Kaili	0.00092	3.32	310.24 +/- 93.58
Maonan_Pingtang	Daur	Miao_Jiancao	0.0024	3.04	20.55 +/- 6.76
Maonan_Pingtang	Naxi	Miao_Hele	0.033	2.13	76.10 +/- 34.66
Maonan_Pingtang	Naxi	Burusho	0.01	2.58	54.84 +/- 20.70
Maonan_Pingtang	Naxi	Brahui	0.0014	3.19	86.36 +/- 27.07
Maonan_Pingtang	Naxi	Pathan	0.0087	2.62	84.87 +/- 32.36
Maonan_Pingtang	Naxi	Han	0.024	2.26	180.60 +/- 80.04
Maonan_Pingtang	Hezhen	Dongjia_Kaili	0.034	2.12	109.74 +/- 24.38
Maonan_Pingtang	Hezhen	Miao_Baila	6.2e-10	6.19	48.56 +/- 6.98
Maonan_Pingtang	Hezhen	Miao_Hele	0.00019	3.73	45.74 +/- 12.28
Maonan_Pingtang	Mongolian_Xinjiang	Yi	0.0015	3.17	164.57 +/- 28.91
Maonan_Pingtang	Mongolian_Xinjiang	Miao_Hele	0.023	2.27	72.39 +/- 24.06
Maonan_Pingtang	Mongolian_Xinjiang	Miao_Jiancao	0.05	1.96	42.71 +/- 21.75
Maonan_Pingtang	Dongjia_Kaili	Miao_Baila	0.0026	3.01	73.37 +/- 24.38
Maonan_Pingtang	Dongjia_Kaili	Mongolian_Guizhou	0.0052	2.8	67.07 +/- 16.64
Maonan_Pingtang	Dongjia_Kaili	Tujia_Qianjiang	0.0037	2.9	98.66 +/- 30.99
Maonan_Pingtang	Dongjia_Kaili	Han_Guizhou	0.00027	3.64	86.73 +/- 21.83
Maonan_Pingtang	Dongjia_Kaili	Manchu_Guizhou	0.021	2.31	96.48 +/- 41.78
Maonan_Pingtang	Tujia	Yi	0.01	2.57	114.06 +/- 22.18
Maonan_Pingtang	Tujia	Miao_Jiancao	0.039	2.07	50.65 +/- 24.52
Maonan_Pingtang	Tujia	Japanese	3.5e-06	4.64	172.82 +/- 34.65
Maonan_Pingtang	Tujia	Tujia_Qianjiang	0.027	2.21	213.33 +/- 96.53
Maonan_Pingtang	Tujia	Han_Chongqing	0.048	1.98	198.70 +/- 36.68
Maonan_Pingtang	Dai	Burusho	0.0013	3.22	66.28 +/- 15.74
Maonan_Pingtang	Dai	Brahui	0.028	2.19	109.16 +/- 31.53
Maonan_Pingtang	Dai	Mongolian_InnerMongolia	0.0021	3.08	55.09 +/- 11.21
Maonan_Pingtang	Oroqen	Sindhi_Pakistan	0.026	2.23	29.35 +/- 13.17
Maonan_Pingtang	Oroqen	Miao_Jiancao	0.043	2.03	63.50 +/- 31.33
Maonan_Pingtang	Xijia_Kaili	Burusho	0.00018	3.74	49.07 +/- 11.56
Maonan_Pingtang	Xijia_Kaili	Han_Gansu	0.038	2.08	75.18 +/- 36.15
Maonan_Pingtang	Xijia_Kaili	Hui_Sichuan	0.0064	2.73	15.47 +/- 5.24
Maonan_Pingtang	Gejia_Kaili	Sindhi_Pakistan	0.019	2.34	117.72 +/- 24.27
Maonan_Pingtang	Gejia_Kaili	BedouinA	0.012	2.52	211.07 +/- 77.30
Maonan_Pingtang	Miao	Miao_Jiancao	0.0002	3.72	62.23 +/- 16.71
Maonan_Pingtang	Uyghur	Miao_Hele	0.0033	2.94	57.58 +/- 16.00
Maonan_Pingtang	Uyghur	Miao_Jiancao	1.8e-05	4.29	54.12 +/- 11.58
Maonan_Pingtang	Yi	Blang_Menghai	0.0031	2.96	147.67 +/- 20.49
Maonan_Pingtang	Yi	Mongolian_Guizhou	0.042	2.03	175.03 +/- 86.12
Maonan_Pingtang	Yi	Sindhi_Pakistan	0.0024	3.04	153.09 +/- 50.37
Maonan_Pingtang	Yi	BedouinA	0.0097	2.59	261.87 +/- 38.26
Maonan_Pingtang	Yi	Balochi	0.01	2.57	220.69 +/- 85.99
Maonan_Pingtang	Yi	Kalash	0.044	2.01	346.63 +/- 45.19
Maonan_Pingtang	Yi	Brahui	0.035	2.11	190.37 +/- 35.65
Maonan_Pingtang	Yi	Mongolian_InnerMongolia	0.011	2.54	232.47 +/- 56.76
Maonan_Pingtang	Yi	Han_Chongqing	0.011	2.55	210.80 +/- 22.00
Maonan_Pingtang	She	Tu	0.012	2.5	94.89 +/- 19.29
Maonan_Pingtang	She	Mongolian_InnerMongolia	0.00074	3.38	69.48 +/- 20.58
Maonan_Pingtang	Tu	Miao_Jiancao	0.036	2.1	56.69 +/- 17.84
Maonan_Pingtang	Tu	Brahui	0.027	2.21	61.05 +/- 27.67
Maonan_Pingtang	Tu	Tanka_Fujian	0.022	2.3	145.48 +/- 63.37
Maonan_Pingtang	Miao_Baila	Miao_Pengshui	0.032	2.15	60.93 +/- 28.34
Maonan_Pingtang	Miao_Baila	Raojia_Longshan	0.035	2.11	112.66 +/- 43.07
Maonan_Pingtang	Miao_Baila	Chuanqing_Bijie	0.00016	3.77	43.07 +/- 11.42
Maonan_Pingtang	Miao_Baila	Sindhi_Pakistan	0.00031	3.61	67.17 +/- 9.57
Maonan_Pingtang	Miao_Baila	Burusho	0.012	2.52	73.51 +/- 20.61
Maonan_Pingtang	Miao_Baila	Brahui	0.047	1.99	69.50 +/- 8.91
Maonan_Pingtang	Miao_Baila	Japanese	0.0002	3.72	47.76 +/- 12.84
Maonan_Pingtang	Miao_Baila	Tujia_Qianjiang	0.015	2.42	38.39 +/- 9.01
Maonan_Pingtang	Miao_Baila	Hui_Sichuan	0.0078	2.66	52.82 +/- 19.86
Maonan_Pingtang	Miao_Baila	Hui_Guizhou	1.6e-05	4.32	55.48 +/- 12.85
Maonan_Pingtang	Miao_Baila	Han_Guizhou	1.6e-05	4.31	39.16 +/- 9.09
Maonan_Pingtang	Miao_Baila	Tanka_Fujian	0.0067	2.71	59.76 +/- 17.91
Maonan_Pingtang	Miao_Baila	Manchu_Guizhou	1.1e-09	6.09	45.32 +/- 7.44
Maonan_Pingtang	Miao_Baila	Han_Sichuan	8.3e-06	4.46	43.21 +/- 9.69
Maonan_Pingtang	Miao_Baila	Han_Chongqing	0.00019	3.73	51.00 +/- 13.68
Maonan_Pingtang	Miao_Baila	Han_Fujian	0.0067	2.71	54.91 +/- 19.57
Maonan_Pingtang	Miao_Pengshui	Miao_Hele	0.01	2.56	42.92 +/- 7.70
Maonan_Pingtang	Miao_Pengshui	Miao_Jiancao	0.0087	2.62	48.87 +/- 18.64
Maonan_Pingtang	Miao_Pengshui	Burusho	0.027	2.22	62.43 +/- 28.15
Maonan_Pingtang	Chuanqing_Bijie	Mongolian_Guizhou	0.0013	3.21	55.95 +/- 13.40
Maonan_Pingtang	Chuanqing_Bijie	Tujia_Qianjiang	0.046	2	108.15 +/- 16.07
Maonan_Pingtang	Hazara	Miao_Jiancao	0.0031	2.96	40.79 +/- 13.37
Maonan_Pingtang	Blang_Menghai	Pumi_Lanping	0.0089	2.62	78.19 +/- 13.35
Maonan_Pingtang	Blang_Menghai	Bai_Heqing	0.025	2.24	180.85 +/- 80.77
Maonan_Pingtang	Pumi_Lanping	Miao_Hele	0.036	2.09	53.72 +/- 25.65
Maonan_Pingtang	Pumi_Lanping	Miao_Jiancao	2.6e-05	4.2	27.74 +/- 6.60
Maonan_Pingtang	Pumi_Lanping	Brahui	0.048	1.98	59.41 +/- 18.03
Maonan_Pingtang	Pumi_Lanping	Pathan	0.0098	2.58	48.27 +/- 12.01
Maonan_Pingtang	Bai_Heqing	Miao_Hele	0.0022	3.06	37.91 +/- 12.39
Maonan_Pingtang	Bai_Heqing	Miao_Jiancao	0.034	2.12	23.88 +/- 6.83
Maonan_Pingtang	Miao_Qianjiang	Miao_Jiancao	6.1e-07	4.99	33.93 +/- 6.73
Maonan_Pingtang	Miao_Qianjiang	Burusho	0.0058	2.76	77.71 +/- 22.77
Maonan_Pingtang	Miao_Qianjiang	Brahui	0.039	2.06	106.13 +/- 33.40
Maonan_Pingtang	Miao_Qianjiang	Mongolian_InnerMongolia	0.002	3.09	109.97 +/- 31.15
Maonan_Pingtang	Mongolian_Guizhou	Miao_Jiancao	0.043	2.02	59.36 +/- 28.70
Maonan_Pingtang	Miao_Hele	Miao_Jiancao	0.0099	2.58	109.20 +/- 42.35
Maonan_Pingtang	Miao_Hele	Balochi	0.05	1.96	87.73 +/- 18.48
Maonan_Pingtang	Miao_Hele	Burusho	0.0027	3.01	56.00 +/- 9.36
Maonan_Pingtang	Miao_Hele	Brahui	0.042	2.03	72.80 +/- 9.79
Maonan_Pingtang	Miao_Hele	Hui_Sichuan	0.047	1.98	37.51 +/- 18.92
Maonan_Pingtang	Miao_Hele	Han	0.0058	2.76	45.31 +/- 16.43
Maonan_Pingtang	Miao_Hele	Tanka_Fujian	0.0018	3.13	48.77 +/- 15.59
Maonan_Pingtang	Miao_Hele	Mongolian_InnerMongolia	0.0072	2.69	50.89 +/- 18.93
Maonan_Pingtang	Miao_Hele	Manchu_Guizhou	0.023	2.27	38.47 +/- 12.33
Maonan_Pingtang	Miao_Hele	Han_Sichuan	0.013	2.48	28.41 +/- 8.40
Maonan_Pingtang	Miao_Hele	Han_Shaanxi	0.00017	3.77	40.67 +/- 10.80
Maonan_Pingtang	Miao_Hele	Han_Fujian	0.0014	3.19	45.81 +/- 14.35
Maonan_Pingtang	Sindhi_Pakistan	Miao_Jiancao	0.0074	2.68	57.35 +/- 21.40
Maonan_Pingtang	Miao_Jiancao	BedouinA	8.2e-05	3.94	61.64 +/- 9.02
Maonan_Pingtang	Miao_Jiancao	Balochi	0.016	2.4	76.09 +/- 31.71
Maonan_Pingtang	Miao_Jiancao	Burusho	2.5e-05	4.22	57.59 +/- 9.07
Maonan_Pingtang	Miao_Jiancao	Brahui	0.0022	3.07	66.55 +/- 10.91
Maonan_Pingtang	Miao_Jiancao	Pathan	1.5e-05	4.32	64.45 +/- 14.91
Maonan_Pingtang	Miao_Jiancao	Japanese	0.031	2.16	35.59 +/- 16.50
Maonan_Pingtang	Miao_Jiancao	Tujia_Qianjiang	0.0022	3.06	49.87 +/- 16.10
Maonan_Pingtang	Miao_Jiancao	Han_Gansu	0.0082	2.65	43.24 +/- 16.35
Maonan_Pingtang	Miao_Jiancao	Hui_Sichuan	0.0034	2.93	30.44 +/- 10.40
Maonan_Pingtang	Miao_Jiancao	Hui_Guizhou	1.5e-07	5.25	37.64 +/- 7.17
Maonan_Pingtang	Miao_Jiancao	Han	1.3e-07	5.28	30.43 +/- 5.77
Maonan_Pingtang	Miao_Jiancao	Han_Guizhou	0.035	2.11	52.10 +/- 20.12
Maonan_Pingtang	Miao_Jiancao	Tanka_Fujian	0.024	2.26	61.75 +/- 25.31
Maonan_Pingtang	Miao_Jiancao	Mongolian_InnerMongolia	0.0063	2.73	36.90 +/- 13.50
Maonan_Pingtang	Miao_Jiancao	Manchu_Guizhou	0.035	2.1	26.03 +/- 8.37
Maonan_Pingtang	Miao_Jiancao	Han_Sichuan	0.00064	3.41	38.24 +/- 11.21
Maonan_Pingtang	Miao_Jiancao	Hui_Sanya	0.0004	3.54	36.86 +/- 10.41
Maonan_Pingtang	Miao_Jiancao	Han_Shaanxi	0.00073	3.38	38.57 +/- 11.42
Maonan_Pingtang	Miao_Jiancao	Han_Chongqing	8.8e-07	4.92	38.70 +/- 7.87
Maonan_Pingtang	Miao_Jiancao	Han_Fujian	1.6e-05	4.32	37.17 +/- 8.61
Maonan_Pingtang	Brahui	Japanese	0.0035	2.92	139.04 +/- 41.38
Maonan_Pingtang	Brahui	Han_Gansu	0.0038	2.89	170.57 +/- 40.39
Maonan_Pingtang	Pathan	Tujia_Qianjiang	0.0092	2.6	214.32 +/- 72.36
Maonan_Pingtang	Pathan	Han_Gansu	0.039	2.06	150.84 +/- 44.40
Maonan_Pingtang	Pathan	Han_Fujian	0.0084	2.64	171.12 +/- 47.92
Maonan_Pingtang	Han_Gansu	Han	0.014	2.45	103.83 +/- 22.46
Maonan_Pingtang	Hui_Sichuan	Tanka_Fujian	0.001	3.29	210.35 +/- 62.73
Maonan_Pingtang	Mongolian_InnerMongolia	Han_Fujian	0.0025	3.03	84.80 +/- 22.78
Maonan_Pingtang	Han_Sichuan	Han_Shaanxi	1.1e-06	4.88	24.02 +/- 4.23
